# Supplementary material for: Tetraspanin-8 sequesters syntaxin-2 to control biphasic release propensity of mucin granules
Source: Nat Commun. 2023 Jun 22;14:3710. doi: 10.1038/s41467-023-39277-9 (PMC10287693; doi:10.1038/s41467-023-39277-9)
Supplement: Supplementary file 11 — Source Data [file 41467_2023_39277_MOESM11_ESM.xlsx]

## Sheet: Figure 2a
										Dot blot of the secreted fraction of a mucin secretion assay.
										Samples were loaded as follows:
										Column 1: WT
										Column 2: TSPAN8 KO clone 14
										Column 3: TSPAN8 KO clone 16
										Rows 1 to 3: Basal secretion (triplicates)
										Rows 4 to 6: ATP-stimulated secretion (triplicates)
										The figure in the manuscript for publication correspond to rows 3 and 4. These 2 rows have one replicate of each condition. The image in the paper is rotated 90 degrees right and flipped horizontally.

## Sheet: Figure 2b
ExpDate	Replicate	Genotype	Secretion	Fraction	smGFP
2021-03-11	1	WT_MUC5AC.GFP	Basal	Secreted	587.841
2021-03-11	2	WT_MUC5AC.GFP	Basal	Secreted	650.234
2021-03-11	3	WT_MUC5AC.GFP	Basal	Secreted	425.234
2021-03-11	1	WT_MUC5AC.GFP	ATP	Secreted	4933.48
2021-03-11	2	WT_MUC5AC.GFP	ATP	Secreted	4152.35
2021-03-11	3	WT_MUC5AC.GFP	ATP	Secreted	3868.72
2021-03-11	1	TSPAN8_KO_clone14	Basal	Secreted	1034.77
2021-03-11	2	TSPAN8_KO_clone14	Basal	Secreted	449.062
2021-03-11	3	TSPAN8_KO_clone14	Basal	Secreted	360.113
2021-03-11	1	TSPAN8_KO_clone14	ATP	Secreted	6794.77
2021-03-11	2	TSPAN8_KO_clone14	ATP	Secreted	7122.6
2021-03-11	3	TSPAN8_KO_clone14	ATP	Secreted	6752.18
2021-03-11	1	TSPAN8_KO_clone16	Basal	Secreted	1312.13
2021-03-11	2	TSPAN8_KO_clone16	Basal	Secreted	1089.99
2021-03-11	3	TSPAN8_KO_clone16	Basal	Secreted	1221.06
2021-03-11	1	TSPAN8_KO_clone16	ATP	Secreted	9868.01
2021-03-11	2	TSPAN8_KO_clone16	ATP	Secreted	8428.06
2021-03-11	3	TSPAN8_KO_clone16	ATP	Secreted	9224.77
2021-03-18	1	WT_MUC5AC.GFP	Basal	Secreted	915.234
2021-03-18	2	WT_MUC5AC.GFP	Basal	Secreted	560.991
2021-03-18	3	WT_MUC5AC.GFP	Basal	Secreted	845.941
2021-03-18	1	WT_MUC5AC.GFP	ATP	Secreted	5161.77
2021-03-18	2	WT_MUC5AC.GFP	ATP	Secreted	5450.35
2021-03-18	3	WT_MUC5AC.GFP	ATP	Secreted	5159.6
2021-03-18	1	TSPAN8_KO_clone14	Basal	Secreted	1012.23
2021-03-18	2	TSPAN8_KO_clone14	Basal	Secreted	467.577
2021-03-18	3	TSPAN8_KO_clone14	Basal	Secreted	945.305
2021-03-18	1	TSPAN8_KO_clone14	ATP	Secreted	7986.43
2021-03-18	2	TSPAN8_KO_clone14	ATP	Secreted	7509.18
2021-03-18	3	TSPAN8_KO_clone14	ATP	Secreted	7312.35
2021-03-18	1	TSPAN8_KO_clone16	Basal	Secreted	1290.77
2021-03-18	2	TSPAN8_KO_clone16	Basal	Secreted	483.113
2021-03-18	3	TSPAN8_KO_clone16	Basal	Secreted	535.648
2021-03-18	1	TSPAN8_KO_clone16	ATP	Secreted	7802.31
2021-03-18	2	TSPAN8_KO_clone16	ATP	Secreted	7561.84
2021-03-18	3	TSPAN8_KO_clone16	ATP	Secreted	7586.13
2021-04-21	1	WT_MUC5AC.GFP	Basal	Secreted	469.406
2021-04-21	2	WT_MUC5AC.GFP	Basal	Secreted	621.941
2021-04-21	3	WT_MUC5AC.GFP	Basal	Secreted	725.891
2021-04-21	1	WT_MUC5AC.GFP	ATP	Secreted	6233.84
2021-04-21	2	WT_MUC5AC.GFP	ATP	Secreted	5303.6
2021-04-21	3	WT_MUC5AC.GFP	ATP	Secreted	4417.48
2021-04-21	1	TSPAN8_KO_clone14	Basal	Secreted	511.698
2021-04-21	2	TSPAN8_KO_clone14	Basal	Secreted	588.284
2021-04-21	3	TSPAN8_KO_clone14	Basal	Secreted	685.184
2021-04-21	1	TSPAN8_KO_clone14	ATP	Secreted	8767.45
2021-04-21	2	TSPAN8_KO_clone14	ATP	Secreted	7557.6
2021-04-21	3	TSPAN8_KO_clone14	ATP	Secreted	7535.55
2021-04-21	1	TSPAN8_KO_clone16	Basal	Secreted	835.477
2021-04-21	2	TSPAN8_KO_clone16	Basal	Secreted	421.113
2021-04-21	3	TSPAN8_KO_clone16	Basal	Secreted	707.134
2021-04-21	1	TSPAN8_KO_clone16	ATP	Secreted	9031.01
2021-04-21	2	TSPAN8_KO_clone16	ATP	Secreted	7266.89
2021-04-21	3	TSPAN8_KO_clone16	ATP	Secreted	7109.01

## Sheet: Figure 2d
											Dot blot of the lysates of a mucin secretion assay.
											Samples were loaded as follows:
											Column 1: WT
											Column 2: TSPAN8 KO clone 14
											Column 3: TSPAN8 KO clone 16
											Rows 1 to 3: Non stimulated cells (triplicates)
											Rows 4 to 6: ATP-stimulated cells (triplicates)
											The figure in the manuscript for publication correspond to row 3. This row has one replicate of each control (non stimulated cells) condition. The image in the paper is rotated 90 degrees right.

## Sheet: Figure 2e
ExpDate	Replicate	Genotype	Secretion	Fraction	smGFP
2021-03-11	1	WT_MUC5AC.GFP	Basal	Lysate	8225.18
2021-03-11	2	WT_MUC5AC.GFP	Basal	Lysate	7213.18
2021-03-11	3	WT_MUC5AC.GFP	Basal	Lysate	8058.6
2021-03-11	1	WT_MUC5AC.GFP	ATP	Lysate	5460.84
2021-03-11	2	WT_MUC5AC.GFP	ATP	Lysate	4237.31
2021-03-11	3	WT_MUC5AC.GFP	ATP	Lysate	6823.01
2021-03-11	1	TSPAN8_KO_clone14	Basal	Lysate	7910.18
2021-03-11	2	TSPAN8_KO_clone14	Basal	Lysate	7297.13
2021-03-11	3	TSPAN8_KO_clone14	Basal	Lysate	6685.72
2021-03-11	1	TSPAN8_KO_clone14	ATP	Lysate	5572.43
2021-03-11	2	TSPAN8_KO_clone14	ATP	Lysate	4510.43
2021-03-11	3	TSPAN8_KO_clone14	ATP	Lysate	5045.89
2021-03-11	1	TSPAN8_KO_clone16	Basal	Lysate	9637.84
2021-03-11	2	TSPAN8_KO_clone16	Basal	Lysate	10489.1
2021-03-11	3	TSPAN8_KO_clone16	Basal	Lysate	8536.25
2021-03-11	1	TSPAN8_KO_clone16	ATP	Lysate	6870.13
2021-03-11	2	TSPAN8_KO_clone16	ATP	Lysate	8999.31
2021-03-11	3	TSPAN8_KO_clone16	ATP	Lysate	6657.6
2021-03-18	1	WT_MUC5AC.GFP	Basal	Lysate	10185.7
2021-03-18	2	WT_MUC5AC.GFP	Basal	Lysate	9630.01
2021-03-18	3	WT_MUC5AC.GFP	Basal	Lysate	8412.72
2021-03-18	1	WT_MUC5AC.GFP	ATP	Lysate	8290.2
2021-03-18	2	WT_MUC5AC.GFP	ATP	Lysate	7955.38
2021-03-18	3	WT_MUC5AC.GFP	ATP	Lysate	6926.72
2021-03-18	1	TSPAN8_KO_clone14	Basal	Lysate	9666.67
2021-03-18	2	TSPAN8_KO_clone14	Basal	Lysate	10369
2021-03-18	3	TSPAN8_KO_clone14	Basal	Lysate	8324.91
2021-03-18	1	TSPAN8_KO_clone14	ATP	Lysate	7292.03
2021-03-18	2	TSPAN8_KO_clone14	ATP	Lysate	6212.26
2021-03-18	3	TSPAN8_KO_clone14	ATP	Lysate	5373.43
2021-03-18	1	TSPAN8_KO_clone16	Basal	Lysate	9710.67
2021-03-18	2	TSPAN8_KO_clone16	Basal	Lysate	9101.55
2021-03-18	3	TSPAN8_KO_clone16	Basal	Lysate	7248.84
2021-03-18	1	TSPAN8_KO_clone16	ATP	Lysate	6928.67
2021-03-18	2	TSPAN8_KO_clone16	ATP	Lysate	6281.84
2021-03-18	3	TSPAN8_KO_clone16	ATP	Lysate	5250.31
2021-04-21	1	WT_MUC5AC.GFP	Basal	Lysate	11724.5
2021-04-21	2	WT_MUC5AC.GFP	Basal	Lysate	8605.03
2021-04-21	3	WT_MUC5AC.GFP	Basal	Lysate	11851.4
2021-04-21	1	WT_MUC5AC.GFP	ATP	Lysate	11432.5
2021-04-21	2	WT_MUC5AC.GFP	ATP	Lysate	10987.8
2021-04-21	3	WT_MUC5AC.GFP	ATP	Lysate	10355.4
2021-04-21	1	TSPAN8_KO_clone14	Basal	Lysate	7824.2
2021-04-21	2	TSPAN8_KO_clone14	Basal	Lysate	7856.2
2021-04-21	3	TSPAN8_KO_clone14	Basal	Lysate	8198.79
2021-04-21	1	TSPAN8_KO_clone14	ATP	Lysate	8183.45
2021-04-21	2	TSPAN8_KO_clone14	ATP	Lysate	8756.03
2021-04-21	3	TSPAN8_KO_clone14	ATP	Lysate	7573.55
2021-04-21	1	TSPAN8_KO_clone16	Basal	Lysate	8564.91
2021-04-21	2	TSPAN8_KO_clone16	Basal	Lysate	9788.91
2021-04-21	3	TSPAN8_KO_clone16	Basal	Lysate	9262.72
2021-04-21	1	TSPAN8_KO_clone16	ATP	Lysate	8810.79
2021-04-21	2	TSPAN8_KO_clone16	ATP	Lysate	7688.74
2021-04-21	3	TSPAN8_KO_clone16	ATP	Lysate	6888.96

## Sheet: Figure 2f
								In the membrane 2 replicates were loaded next to each other. In the manuscript for publication the first replicate is shown (The first three lanes).

## Sheet: Figure 2g
Genotype	ImageID	Frame	spots
WT	Clone10 - 20210701_150113_BC	5	931
WT	Clone10 - 20210701_150113_BC	6	932
WT	Clone10 - 20210701_150113_BC	7	954
WT	Clone10 - 20210701_150113_BC	8	925
WT	Clone10 - 20210701_150113_BC	9	923
WT	Clone10 - 20210701_150113_BC	10	910
WT	Clone10 - 20210701_150113_BC	16	924
WT	Clone10 - 20210701_150113_BC	17	927
WT	Clone10 - 20210701_150113_BC	18	857
WT	Clone10 - 20210701_150113_BC	19	776
WT	Clone10 - 20210701_150113_BC	20	770
WT	Clone10 - 20210701_150113_BC	21	770
WT	Clone10 - 20210701_150113_BC	22	753
WT	Clone10 - 20210701_150113_BC	23	779
WT	Clone10 - 20210701_150113_BC	24	780
WT	Clone10 - 20210701_150113_BC	25	754
WT	Clone10 - 20210701_150113_BC	26	779
WT	Clone10 - 20210701_150113_BC	27	782
WT	Clone10 - 20210701_150113_BC	28	797
WT	Clone10 - 20210701_150113_BC	29	771
WT	Clone10 - 20210701_150113_BC	30	774
WT	Clone10 - 20210701_150113_BC	31	774
WT	Clone10 - 20210701_150113_BC	32	762
WT	Clone10 - 20210701_150113_BC	33	781
WT	Clone10 - 20210701_150113_BC	34	777
WT	Clone10 - 20210701_150113_BC	35	775
WT	Clone10 - 20210701_150113_BC	36	766
WT	Clone10 - 20210701_150113_BC	37	747
WT	Clone10 - 20210701_150113_BC	38	749
WT	Clone10 - 20210701_150113_BC	39	753
WT	Clone10 - 20210701_150113_BC	40	766
WT	Clone10 - 20210701_150113_BC	41	784
WT	Clone10 - 20210701_150113_BC	42	782
WT	Clone10 - 20210701_150113_BC	43	771
WT	Clone10 - 20210701_150113_BC	44	777
WT	Clone10 - 20210701_150113_BC	45	793
WT	Clone10 - 20210701_150113_BC	46	797
WT	Clone10 - 20210701_150113_BC	47	786
WT	Clone10 - 20210701_150113_BC	48	774
WT	Clone10 - 20210701_150113_BC	49	783
WT	Clone10 - 20210701_150113_BC	50	766
WT	Clone10 - 20210701_150113_BC	51	779
WT	Clone10 - 20210701_150113_BC	52	759
WT	Clone10 - 20210701_150113_BC	53	764
WT	Clone10 - 20210701_150113_BC	54	756
WT	Clone10 - 20210701_150113_BC	55	767
WT	Clone10 - 20210701_150113_BC	56	760
WT	Clone10 - 20210701_150113_BC	57	755
WT	Clone10 - 20210701_150113_BC	58	719
WT	Clone10 - 20210701_150113_BC	59	731
WT	Clone10 - 20210701_150113_BC	60	739
WT	Clone10 - 20210701_150113_BC	61	744
WT	Clone10 - 20210701_150113_BC	62	747
WT	Clone10 - 20210701_150113_BC	63	749
WT	Clone10 - 20210701_150113_BC	64	747
WT	Clone10 - 20210701_150113_BC	65	761
WT	Clone10 - 20210701_150113_BC	66	746
WT	Clone10 - 20210701_150113_BC	67	751
WT	Clone10 - 20210701_150113_BC	68	742
WT	Clone10 - 20210701_150113_BC	69	763
WT	Clone10 - 20210701_150113_BC	70	771
WT	Clone10 - 20210701_150113_BC	71	777
WT	Clone10 - 20210701_150113_BC	72	748
WT	Clone10 - 20210701_150113_BC	73	752
WT	Clone10 - 20210701_150113_BC	74	768
WT	Clone10 - 20210701_150113_BC	75	772
WT	Clone10 - 20210701_150113_BC	76	759
WT	Clone10 - 20210701_150113_BC	77	748
WT	Clone10 - 20210701_150113_BC	78	755
WT	Clone10 - 20210701_150113_BC	79	755
WT	Clone10 - 20210701_150113_BC	80	779
WT	Clone10 - 20210701_150113_BC	81	756
WT	Clone10 - 20210701_150113_BC	82	763
WT	Clone10 - 20210701_150113_BC	83	756
WT	Clone10 - 20210701_150113_BC	84	763
WT	Clone10 - 20210701_150113_BC	85	759
WT	Clone10 - 20210701_150113_BC	86	769
WT	Clone10 - 20210701_150113_BC	87	747
WT	Clone10 - 20210701_150113_BC	88	762
WT	Clone10 - 20210701_150113_BC	89	753
WT	Clone10 - 20210701_150113_BC	90	762
WT	Clone10 - 20210701_150113_BC	91	757
WT	Clone10 - 20210701_150113_BC	92	769
WT	Clone10 - 20210701_150113_BC	93	759
WT	Clone10_20210701_145345_BC	5	779
WT	Clone10_20210701_145345_BC	6	796
WT	Clone10_20210701_145345_BC	7	797
WT	Clone10_20210701_145345_BC	8	784
WT	Clone10_20210701_145345_BC	9	784
WT	Clone10_20210701_145345_BC	10	776
WT	Clone10_20210701_145345_BC	16	788
WT	Clone10_20210701_145345_BC	17	770
WT	Clone10_20210701_145345_BC	18	706
WT	Clone10_20210701_145345_BC	19	641
WT	Clone10_20210701_145345_BC	20	630
WT	Clone10_20210701_145345_BC	21	634
WT	Clone10_20210701_145345_BC	22	630
WT	Clone10_20210701_145345_BC	23	636
WT	Clone10_20210701_145345_BC	24	630
WT	Clone10_20210701_145345_BC	25	651
WT	Clone10_20210701_145345_BC	26	629
WT	Clone10_20210701_145345_BC	27	621
WT	Clone10_20210701_145345_BC	28	629
WT	Clone10_20210701_145345_BC	29	632
WT	Clone10_20210701_145345_BC	30	629
WT	Clone10_20210701_145345_BC	31	623
WT	Clone10_20210701_145345_BC	32	624
WT	Clone10_20210701_145345_BC	33	619
WT	Clone10_20210701_145345_BC	34	617
WT	Clone10_20210701_145345_BC	35	596
WT	Clone10_20210701_145345_BC	36	636
WT	Clone10_20210701_145345_BC	37	599
WT	Clone10_20210701_145345_BC	38	590
WT	Clone10_20210701_145345_BC	39	609
WT	Clone10_20210701_145345_BC	40	594
WT	Clone10_20210701_145345_BC	41	586
WT	Clone10_20210701_145345_BC	42	592
WT	Clone10_20210701_145345_BC	43	602
WT	Clone10_20210701_145345_BC	44	616
WT	Clone10_20210701_145345_BC	45	608
WT	Clone10_20210701_145345_BC	46	622
WT	Clone10_20210701_145345_BC	47	617
WT	Clone10_20210701_145345_BC	48	609
WT	Clone10_20210701_145345_BC	49	604
WT	Clone10_20210701_145345_BC	50	588
WT	Clone10_20210701_145345_BC	51	597
WT	Clone10_20210701_145345_BC	52	621
WT	Clone10_20210701_145345_BC	53	608
WT	Clone10_20210701_145345_BC	54	598
WT	Clone10_20210701_145345_BC	55	615
WT	Clone10_20210701_145345_BC	56	603
WT	Clone10_20210701_145345_BC	57	622
WT	Clone10_20210701_145345_BC	58	606
WT	Clone10_20210701_145345_BC	59	626
WT	Clone10_20210701_145345_BC	60	603
WT	Clone10_20210701_145345_BC	61	617
WT	Clone10_20210701_145345_BC	62	602
WT	Clone10_20210701_145345_BC	63	617
WT	Clone10_20210701_145345_BC	64	603
WT	Clone10_20210701_145345_BC	65	596
WT	Clone10_20210701_145345_BC	66	604
WT	Clone10_20210701_145345_BC	67	607
WT	Clone10_20210701_145345_BC	68	601
WT	Clone10_20210701_145345_BC	69	601
WT	Clone10_20210701_145345_BC	70	594
WT	Clone10_20210701_145345_BC	71	600
WT	Clone10_20210701_145345_BC	72	610
WT	Clone10_20210701_145345_BC	73	612
WT	Clone10_20210701_145345_BC	74	605
WT	Clone10_20210701_145345_BC	75	595
WT	Clone10_20210701_145345_BC	76	605
WT	Clone10_20210701_145345_BC	77	599
WT	Clone10_20210701_145345_BC	78	601
WT	Clone10_20210701_145345_BC	79	606
WT	Clone10_20210701_145345_BC	80	602
WT	Clone10_20210701_145345_BC	81	596
WT	Clone10_20210701_145345_BC	82	613
WT	Clone10_20210701_145345_BC	83	626
WT	Clone10_20210701_145345_BC	84	622
WT	Clone10_20210701_145345_BC	85	612
WT	Clone10_20210701_145345_BC	86	610
WT	Clone10_20210701_145345_BC	87	616
WT	Clone10_20210701_145345_BC	88	606
WT	Clone10_20210701_145345_BC	89	614
WT	Clone10_20210701_145345_BC	90	612
WT	Clone10_20210701_145345_BC	91	623
WT	Clone10_20210701_145345_BC	92	615
WT	Clone10_20210701_145345_BC	93	602
WT	Clone10_20210701_152151_BC	5	963
WT	Clone10_20210701_152151_BC	6	972
WT	Clone10_20210701_152151_BC	7	975
WT	Clone10_20210701_152151_BC	8	973
WT	Clone10_20210701_152151_BC	9	977
WT	Clone10_20210701_152151_BC	10	968
WT	Clone10_20210701_152151_BC	16	1035
WT	Clone10_20210701_152151_BC	17	994
WT	Clone10_20210701_152151_BC	18	920
WT	Clone10_20210701_152151_BC	19	795
WT	Clone10_20210701_152151_BC	20	806
WT	Clone10_20210701_152151_BC	21	798
WT	Clone10_20210701_152151_BC	22	790
WT	Clone10_20210701_152151_BC	23	783
WT	Clone10_20210701_152151_BC	24	793
WT	Clone10_20210701_152151_BC	25	833
WT	Clone10_20210701_152151_BC	26	792
WT	Clone10_20210701_152151_BC	27	803
WT	Clone10_20210701_152151_BC	28	819
WT	Clone10_20210701_152151_BC	29	790
WT	Clone10_20210701_152151_BC	30	773
WT	Clone10_20210701_152151_BC	31	792
WT	Clone10_20210701_152151_BC	32	814
WT	Clone10_20210701_152151_BC	33	797
WT	Clone10_20210701_152151_BC	34	823
WT	Clone10_20210701_152151_BC	35	838
WT	Clone10_20210701_152151_BC	36	828
WT	Clone10_20210701_152151_BC	37	841
WT	Clone10_20210701_152151_BC	38	809
WT	Clone10_20210701_152151_BC	39	801
WT	Clone10_20210701_152151_BC	40	828
WT	Clone10_20210701_152151_BC	41	805
WT	Clone10_20210701_152151_BC	42	792
WT	Clone10_20210701_152151_BC	43	821
WT	Clone10_20210701_152151_BC	44	790
WT	Clone10_20210701_152151_BC	45	793
WT	Clone10_20210701_152151_BC	46	805
WT	Clone10_20210701_152151_BC	47	810
WT	Clone10_20210701_152151_BC	48	816
WT	Clone10_20210701_152151_BC	49	814
WT	Clone10_20210701_152151_BC	50	832
WT	Clone10_20210701_152151_BC	51	841
WT	Clone10_20210701_152151_BC	52	821
WT	Clone10_20210701_152151_BC	53	799
WT	Clone10_20210701_152151_BC	54	820
WT	Clone10_20210701_152151_BC	55	808
WT	Clone10_20210701_152151_BC	56	803
WT	Clone10_20210701_152151_BC	57	789
WT	Clone10_20210701_152151_BC	58	823
WT	Clone10_20210701_152151_BC	59	811
WT	Clone10_20210701_152151_BC	60	792
WT	Clone10_20210701_152151_BC	61	814
WT	Clone10_20210701_152151_BC	62	807
WT	Clone10_20210701_152151_BC	63	777
WT	Clone10_20210701_152151_BC	64	807
WT	Clone10_20210701_152151_BC	65	799
WT	Clone10_20210701_152151_BC	66	780
WT	Clone10_20210701_152151_BC	67	803
WT	Clone10_20210701_152151_BC	68	777
WT	Clone10_20210701_152151_BC	69	771
WT	Clone10_20210701_152151_BC	70	768
WT	Clone10_20210701_152151_BC	71	777
WT	Clone10_20210701_152151_BC	72	768
WT	Clone10_20210701_152151_BC	73	770
WT	Clone10_20210701_152151_BC	74	794
WT	Clone10_20210701_152151_BC	75	774
WT	Clone10_20210701_152151_BC	76	775
WT	Clone10_20210701_152151_BC	77	779
WT	Clone10_20210701_152151_BC	78	784
WT	Clone10_20210701_152151_BC	79	772
WT	Clone10_20210701_152151_BC	80	788
WT	Clone10_20210701_152151_BC	81	775
WT	Clone10_20210701_152151_BC	82	785
WT	Clone10_20210701_152151_BC	83	788
WT	Clone10_20210701_152151_BC	84	772
WT	Clone10_20210701_152151_BC	85	775
WT	Clone10_20210701_152151_BC	86	800
WT	Clone10_20210701_152151_BC	87	770
WT	Clone10_20210701_152151_BC	88	754
WT	Clone10_20210701_152151_BC	89	774
WT	Clone10_20210701_152151_BC	90	758
WT	Clone10_20210701_152151_BC	91	782
WT	Clone10_20210701_152151_BC	92	806
WT	Clone10_20210701_152151_BC	93	796
WT	Clone10 - 20210701_150113_Imagej	5	918
WT	Clone10 - 20210701_150113_Imagej	6	911
WT	Clone10 - 20210701_150113_Imagej	7	935
WT	Clone10 - 20210701_150113_Imagej	8	899
WT	Clone10 - 20210701_150113_Imagej	9	897
WT	Clone10 - 20210701_150113_Imagej	10	881
WT	Clone10 - 20210701_150113_Imagej	16	879
WT	Clone10 - 20210701_150113_Imagej	17	872
WT	Clone10 - 20210701_150113_Imagej	18	799
WT	Clone10 - 20210701_150113_Imagej	19	725
WT	Clone10 - 20210701_150113_Imagej	20	708
WT	Clone10 - 20210701_150113_Imagej	21	704
WT	Clone10 - 20210701_150113_Imagej	22	694
WT	Clone10 - 20210701_150113_Imagej	23	713
WT	Clone10 - 20210701_150113_Imagej	24	708
WT	Clone10 - 20210701_150113_Imagej	25	701
WT	Clone10 - 20210701_150113_Imagej	26	722
WT	Clone10 - 20210701_150113_Imagej	27	721
WT	Clone10 - 20210701_150113_Imagej	28	725
WT	Clone10 - 20210701_150113_Imagej	29	696
WT	Clone10 - 20210701_150113_Imagej	30	711
WT	Clone10 - 20210701_150113_Imagej	31	708
WT	Clone10 - 20210701_150113_Imagej	32	694
WT	Clone10 - 20210701_150113_Imagej	33	708
WT	Clone10 - 20210701_150113_Imagej	34	704
WT	Clone10 - 20210701_150113_Imagej	35	689
WT	Clone10 - 20210701_150113_Imagej	36	687
WT	Clone10 - 20210701_150113_Imagej	37	674
WT	Clone10 - 20210701_150113_Imagej	38	673
WT	Clone10 - 20210701_150113_Imagej	39	660
WT	Clone10 - 20210701_150113_Imagej	40	676
WT	Clone10 - 20210701_150113_Imagej	41	689
WT	Clone10 - 20210701_150113_Imagej	42	682
WT	Clone10 - 20210701_150113_Imagej	43	678
WT	Clone10 - 20210701_150113_Imagej	44	682
WT	Clone10 - 20210701_150113_Imagej	45	696
WT	Clone10 - 20210701_150113_Imagej	46	698
WT	Clone10 - 20210701_150113_Imagej	47	667
WT	Clone10 - 20210701_150113_Imagej	48	665
WT	Clone10 - 20210701_150113_Imagej	49	676
WT	Clone10 - 20210701_150113_Imagej	50	671
WT	Clone10 - 20210701_150113_Imagej	51	660
WT	Clone10 - 20210701_150113_Imagej	52	667
WT	Clone10 - 20210701_150113_Imagej	53	650
WT	Clone10 - 20210701_150113_Imagej	54	653
WT	Clone10 - 20210701_150113_Imagej	55	650
WT	Clone10 - 20210701_150113_Imagej	56	651
WT	Clone10 - 20210701_150113_Imagej	57	630
WT	Clone10 - 20210701_150113_Imagej	58	607
WT	Clone10 - 20210701_150113_Imagej	59	613
WT	Clone10 - 20210701_150113_Imagej	60	609
WT	Clone10 - 20210701_150113_Imagej	61	621
WT	Clone10 - 20210701_150113_Imagej	62	623
WT	Clone10 - 20210701_150113_Imagej	63	628
WT	Clone10 - 20210701_150113_Imagej	64	635
WT	Clone10 - 20210701_150113_Imagej	65	633
WT	Clone10 - 20210701_150113_Imagej	66	623
WT	Clone10 - 20210701_150113_Imagej	67	629
WT	Clone10 - 20210701_150113_Imagej	68	629
WT	Clone10 - 20210701_150113_Imagej	69	631
WT	Clone10 - 20210701_150113_Imagej	70	632
WT	Clone10 - 20210701_150113_Imagej	71	628
WT	Clone10 - 20210701_150113_Imagej	72	623
WT	Clone10 - 20210701_150113_Imagej	73	602
WT	Clone10 - 20210701_150113_Imagej	74	621
WT	Clone10 - 20210701_150113_Imagej	75	612
WT	Clone10 - 20210701_150113_Imagej	76	601
WT	Clone10 - 20210701_150113_Imagej	77	611
WT	Clone10 - 20210701_150113_Imagej	78	607
WT	Clone10 - 20210701_150113_Imagej	79	595
WT	Clone10 - 20210701_150113_Imagej	80	612
WT	Clone10 - 20210701_150113_Imagej	81	603
WT	Clone10 - 20210701_150113_Imagej	82	596
WT	Clone10 - 20210701_150113_Imagej	83	586
WT	Clone10 - 20210701_150113_Imagej	84	601
WT	Clone10 - 20210701_150113_Imagej	85	592
WT	Clone10 - 20210701_150113_Imagej	86	603
WT	Clone10 - 20210701_150113_Imagej	87	587
WT	Clone10 - 20210701_150113_Imagej	88	594
WT	Clone10 - 20210701_150113_Imagej	89	588
WT	Clone10 - 20210701_150113_Imagej	90	588
WT	Clone10 - 20210701_150113_Imagej	91	586
WT	Clone10 - 20210701_150113_Imagej	92	581
WT	Clone10 - 20210701_150113_Imagej	93	589
WT	Clone10_20210701_145345	5	767
WT	Clone10_20210701_145345	6	788
WT	Clone10_20210701_145345	7	791
WT	Clone10_20210701_145345	8	772
WT	Clone10_20210701_145345	9	767
WT	Clone10_20210701_145345	10	769
WT	Clone10_20210701_145345	16	753
WT	Clone10_20210701_145345	17	737
WT	Clone10_20210701_145345	18	683
WT	Clone10_20210701_145345	19	611
WT	Clone10_20210701_145345	20	597
WT	Clone10_20210701_145345	21	608
WT	Clone10_20210701_145345	22	592
WT	Clone10_20210701_145345	23	602
WT	Clone10_20210701_145345	24	585
WT	Clone10_20210701_145345	25	608
WT	Clone10_20210701_145345	26	585
WT	Clone10_20210701_145345	27	584
WT	Clone10_20210701_145345	28	586
WT	Clone10_20210701_145345	29	598
WT	Clone10_20210701_145345	30	579
WT	Clone10_20210701_145345	31	583
WT	Clone10_20210701_145345	32	578
WT	Clone10_20210701_145345	33	570
WT	Clone10_20210701_145345	34	569
WT	Clone10_20210701_145345	35	544
WT	Clone10_20210701_145345	36	580
WT	Clone10_20210701_145345	37	549
WT	Clone10_20210701_145345	38	542
WT	Clone10_20210701_145345	39	544
WT	Clone10_20210701_145345	40	531
WT	Clone10_20210701_145345	41	527
WT	Clone10_20210701_145345	42	535
WT	Clone10_20210701_145345	43	535
WT	Clone10_20210701_145345	44	541
WT	Clone10_20210701_145345	45	537
WT	Clone10_20210701_145345	46	551
WT	Clone10_20210701_145345	47	550
WT	Clone10_20210701_145345	48	545
WT	Clone10_20210701_145345	49	536
WT	Clone10_20210701_145345	50	520
WT	Clone10_20210701_145345	51	526
WT	Clone10_20210701_145345	52	536
WT	Clone10_20210701_145345	53	529
WT	Clone10_20210701_145345	54	520
WT	Clone10_20210701_145345	55	529
WT	Clone10_20210701_145345	56	528
WT	Clone10_20210701_145345	57	540
WT	Clone10_20210701_145345	58	519
WT	Clone10_20210701_145345	59	534
WT	Clone10_20210701_145345	60	507
WT	Clone10_20210701_145345	61	512
WT	Clone10_20210701_145345	62	508
WT	Clone10_20210701_145345	63	524
WT	Clone10_20210701_145345	64	517
WT	Clone10_20210701_145345	65	519
WT	Clone10_20210701_145345	66	504
WT	Clone10_20210701_145345	67	514
WT	Clone10_20210701_145345	68	499
WT	Clone10_20210701_145345	69	498
WT	Clone10_20210701_145345	70	499
WT	Clone10_20210701_145345	71	505
WT	Clone10_20210701_145345	72	506
WT	Clone10_20210701_145345	73	512
WT	Clone10_20210701_145345	74	506
WT	Clone10_20210701_145345	75	501
WT	Clone10_20210701_145345	76	489
WT	Clone10_20210701_145345	77	490
WT	Clone10_20210701_145345	78	499
WT	Clone10_20210701_145345	79	489
WT	Clone10_20210701_145345	80	491
WT	Clone10_20210701_145345	81	488
WT	Clone10_20210701_145345	82	488
WT	Clone10_20210701_145345	83	489
WT	Clone10_20210701_145345	84	491
WT	Clone10_20210701_145345	85	487
WT	Clone10_20210701_145345	86	480
WT	Clone10_20210701_145345	87	492
WT	Clone10_20210701_145345	88	477
WT	Clone10_20210701_145345	89	469
WT	Clone10_20210701_145345	90	476
WT	Clone10_20210701_145345	91	476
WT	Clone10_20210701_145345	92	472
WT	Clone10_20210701_145345	93	469
TSPAN8KO	Clone14_20210701_150827_BC	5	849
TSPAN8KO	Clone14_20210701_150827_BC	6	815
TSPAN8KO	Clone14_20210701_150827_BC	7	831
TSPAN8KO	Clone14_20210701_150827_BC	8	837
TSPAN8KO	Clone14_20210701_150827_BC	9	841
TSPAN8KO	Clone14_20210701_150827_BC	10	841
TSPAN8KO	Clone14_20210701_150827_BC	16	864
TSPAN8KO	Clone14_20210701_150827_BC	17	832
TSPAN8KO	Clone14_20210701_150827_BC	18	777
TSPAN8KO	Clone14_20210701_150827_BC	19	688
TSPAN8KO	Clone14_20210701_150827_BC	20	704
TSPAN8KO	Clone14_20210701_150827_BC	21	710
TSPAN8KO	Clone14_20210701_150827_BC	22	694
TSPAN8KO	Clone14_20210701_150827_BC	23	695
TSPAN8KO	Clone14_20210701_150827_BC	24	687
TSPAN8KO	Clone14_20210701_150827_BC	25	683
TSPAN8KO	Clone14_20210701_150827_BC	26	674
TSPAN8KO	Clone14_20210701_150827_BC	27	687
TSPAN8KO	Clone14_20210701_150827_BC	28	678
TSPAN8KO	Clone14_20210701_150827_BC	29	652
TSPAN8KO	Clone14_20210701_150827_BC	30	678
TSPAN8KO	Clone14_20210701_150827_BC	31	674
TSPAN8KO	Clone14_20210701_150827_BC	32	674
TSPAN8KO	Clone14_20210701_150827_BC	33	680
TSPAN8KO	Clone14_20210701_150827_BC	34	681
TSPAN8KO	Clone14_20210701_150827_BC	35	676
TSPAN8KO	Clone14_20210701_150827_BC	36	689
TSPAN8KO	Clone14_20210701_150827_BC	37	660
TSPAN8KO	Clone14_20210701_150827_BC	38	687
TSPAN8KO	Clone14_20210701_150827_BC	39	685
TSPAN8KO	Clone14_20210701_150827_BC	40	678
TSPAN8KO	Clone14_20210701_150827_BC	41	682
TSPAN8KO	Clone14_20210701_150827_BC	42	683
TSPAN8KO	Clone14_20210701_150827_BC	43	676
TSPAN8KO	Clone14_20210701_150827_BC	44	658
TSPAN8KO	Clone14_20210701_150827_BC	45	675
TSPAN8KO	Clone14_20210701_150827_BC	46	683
TSPAN8KO	Clone14_20210701_150827_BC	47	690
TSPAN8KO	Clone14_20210701_150827_BC	48	676
TSPAN8KO	Clone14_20210701_150827_BC	49	683
TSPAN8KO	Clone14_20210701_150827_BC	50	681
TSPAN8KO	Clone14_20210701_150827_BC	51	673
TSPAN8KO	Clone14_20210701_150827_BC	52	679
TSPAN8KO	Clone14_20210701_150827_BC	53	668
TSPAN8KO	Clone14_20210701_150827_BC	54	664
TSPAN8KO	Clone14_20210701_150827_BC	55	666
TSPAN8KO	Clone14_20210701_150827_BC	56	667
TSPAN8KO	Clone14_20210701_150827_BC	57	673
TSPAN8KO	Clone14_20210701_150827_BC	58	674
TSPAN8KO	Clone14_20210701_150827_BC	59	663
TSPAN8KO	Clone14_20210701_150827_BC	60	661
TSPAN8KO	Clone14_20210701_150827_BC	61	689
TSPAN8KO	Clone14_20210701_150827_BC	62	678
TSPAN8KO	Clone14_20210701_150827_BC	63	662
TSPAN8KO	Clone14_20210701_150827_BC	64	664
TSPAN8KO	Clone14_20210701_150827_BC	65	658
TSPAN8KO	Clone14_20210701_150827_BC	66	658
TSPAN8KO	Clone14_20210701_150827_BC	67	662
TSPAN8KO	Clone14_20210701_150827_BC	68	674
TSPAN8KO	Clone14_20210701_150827_BC	69	665
TSPAN8KO	Clone14_20210701_150827_BC	70	683
TSPAN8KO	Clone14_20210701_150827_BC	71	669
TSPAN8KO	Clone14_20210701_150827_BC	72	662
TSPAN8KO	Clone14_20210701_150827_BC	73	660
TSPAN8KO	Clone14_20210701_150827_BC	74	669
TSPAN8KO	Clone14_20210701_150827_BC	75	682
TSPAN8KO	Clone14_20210701_150827_BC	76	675
TSPAN8KO	Clone14_20210701_150827_BC	77	670
TSPAN8KO	Clone14_20210701_150827_BC	78	675
TSPAN8KO	Clone14_20210701_150827_BC	79	671
TSPAN8KO	Clone14_20210701_150827_BC	80	661
TSPAN8KO	Clone14_20210701_150827_BC	81	646
TSPAN8KO	Clone14_20210701_150827_BC	82	651
TSPAN8KO	Clone14_20210701_150827_BC	83	654
TSPAN8KO	Clone14_20210701_150827_BC	84	677
TSPAN8KO	Clone14_20210701_150827_BC	85	659
TSPAN8KO	Clone14_20210701_150827_BC	86	664
TSPAN8KO	Clone14_20210701_150827_BC	87	642
TSPAN8KO	Clone14_20210701_150827_BC	88	670
TSPAN8KO	Clone14_20210701_150827_BC	89	679
TSPAN8KO	Clone14_20210701_150827_BC	90	667
TSPAN8KO	Clone14_20210701_150827_BC	91	663
TSPAN8KO	Clone14_20210701_150827_BC	92	667
TSPAN8KO	Clone14_20210701_150827_BC	93	656
TSPAN8KO	Clone14_20210701_151451_BC	5	796
TSPAN8KO	Clone14_20210701_151451_BC	6	779
TSPAN8KO	Clone14_20210701_151451_BC	7	782
TSPAN8KO	Clone14_20210701_151451_BC	8	784
TSPAN8KO	Clone14_20210701_151451_BC	9	771
TSPAN8KO	Clone14_20210701_151451_BC	10	782
TSPAN8KO	Clone14_20210701_151451_BC	16	764
TSPAN8KO	Clone14_20210701_151451_BC	17	803
TSPAN8KO	Clone14_20210701_151451_BC	18	744
TSPAN8KO	Clone14_20210701_151451_BC	19	640
TSPAN8KO	Clone14_20210701_151451_BC	20	663
TSPAN8KO	Clone14_20210701_151451_BC	21	665
TSPAN8KO	Clone14_20210701_151451_BC	22	652
TSPAN8KO	Clone14_20210701_151451_BC	23	680
TSPAN8KO	Clone14_20210701_151451_BC	24	679
TSPAN8KO	Clone14_20210701_151451_BC	25	636
TSPAN8KO	Clone14_20210701_151451_BC	26	638
TSPAN8KO	Clone14_20210701_151451_BC	27	633
TSPAN8KO	Clone14_20210701_151451_BC	28	655
TSPAN8KO	Clone14_20210701_151451_BC	29	625
TSPAN8KO	Clone14_20210701_151451_BC	30	626
TSPAN8KO	Clone14_20210701_151451_BC	31	633
TSPAN8KO	Clone14_20210701_151451_BC	32	649
TSPAN8KO	Clone14_20210701_151451_BC	33	625
TSPAN8KO	Clone14_20210701_151451_BC	34	636
TSPAN8KO	Clone14_20210701_151451_BC	35	609
TSPAN8KO	Clone14_20210701_151451_BC	36	632
TSPAN8KO	Clone14_20210701_151451_BC	37	624
TSPAN8KO	Clone14_20210701_151451_BC	38	653
TSPAN8KO	Clone14_20210701_151451_BC	39	629
TSPAN8KO	Clone14_20210701_151451_BC	40	629
TSPAN8KO	Clone14_20210701_151451_BC	41	625
TSPAN8KO	Clone14_20210701_151451_BC	42	617
TSPAN8KO	Clone14_20210701_151451_BC	43	622
TSPAN8KO	Clone14_20210701_151451_BC	44	616
TSPAN8KO	Clone14_20210701_151451_BC	45	633
TSPAN8KO	Clone14_20210701_151451_BC	46	613
TSPAN8KO	Clone14_20210701_151451_BC	47	629
TSPAN8KO	Clone14_20210701_151451_BC	48	599
TSPAN8KO	Clone14_20210701_151451_BC	49	605
TSPAN8KO	Clone14_20210701_151451_BC	50	609
TSPAN8KO	Clone14_20210701_151451_BC	51	605
TSPAN8KO	Clone14_20210701_151451_BC	52	608
TSPAN8KO	Clone14_20210701_151451_BC	53	606
TSPAN8KO	Clone14_20210701_151451_BC	54	610
TSPAN8KO	Clone14_20210701_151451_BC	55	643
TSPAN8KO	Clone14_20210701_151451_BC	56	624
TSPAN8KO	Clone14_20210701_151451_BC	57	611
TSPAN8KO	Clone14_20210701_151451_BC	58	623
TSPAN8KO	Clone14_20210701_151451_BC	59	629
TSPAN8KO	Clone14_20210701_151451_BC	60	630
TSPAN8KO	Clone14_20210701_151451_BC	61	628
TSPAN8KO	Clone14_20210701_151451_BC	62	638
TSPAN8KO	Clone14_20210701_151451_BC	63	622
TSPAN8KO	Clone14_20210701_151451_BC	64	641
TSPAN8KO	Clone14_20210701_151451_BC	65	636
TSPAN8KO	Clone14_20210701_151451_BC	66	630
TSPAN8KO	Clone14_20210701_151451_BC	67	628
TSPAN8KO	Clone14_20210701_151451_BC	68	596
TSPAN8KO	Clone14_20210701_151451_BC	69	618
TSPAN8KO	Clone14_20210701_151451_BC	70	625
TSPAN8KO	Clone14_20210701_151451_BC	71	622
TSPAN8KO	Clone14_20210701_151451_BC	72	611
TSPAN8KO	Clone14_20210701_151451_BC	73	619
TSPAN8KO	Clone14_20210701_151451_BC	74	599
TSPAN8KO	Clone14_20210701_151451_BC	75	584
TSPAN8KO	Clone14_20210701_151451_BC	76	601
TSPAN8KO	Clone14_20210701_151451_BC	77	581
TSPAN8KO	Clone14_20210701_151451_BC	78	585
TSPAN8KO	Clone14_20210701_151451_BC	79	556
TSPAN8KO	Clone14_20210701_151451_BC	80	583
TSPAN8KO	Clone14_20210701_151451_BC	81	541
TSPAN8KO	Clone14_20210701_151451_BC	82	559
TSPAN8KO	Clone14_20210701_151451_BC	83	559
TSPAN8KO	Clone14_20210701_151451_BC	84	537
TSPAN8KO	Clone14_20210701_151451_BC	85	547
TSPAN8KO	Clone14_20210701_151451_BC	86	534
TSPAN8KO	Clone14_20210701_151451_BC	87	543
TSPAN8KO	Clone14_20210701_151451_BC	88	513
TSPAN8KO	Clone14_20210701_151451_BC	89	518
TSPAN8KO	Clone14_20210701_151451_BC	90	519
TSPAN8KO	Clone14_20210701_151451_BC	91	534
TSPAN8KO	Clone14_20210701_151451_BC	92	519
TSPAN8KO	Clone14_20210701_151451_BC	93	509
TSPAN8KO	Clone14_20210701_152925_BC	5	915
TSPAN8KO	Clone14_20210701_152925_BC	6	915
TSPAN8KO	Clone14_20210701_152925_BC	7	892
TSPAN8KO	Clone14_20210701_152925_BC	8	887
TSPAN8KO	Clone14_20210701_152925_BC	9	912
TSPAN8KO	Clone14_20210701_152925_BC	10	914
TSPAN8KO	Clone14_20210701_152925_BC	16	952
TSPAN8KO	Clone14_20210701_152925_BC	17	920
TSPAN8KO	Clone14_20210701_152925_BC	18	896
TSPAN8KO	Clone14_20210701_152925_BC	19	793
TSPAN8KO	Clone14_20210701_152925_BC	20	786
TSPAN8KO	Clone14_20210701_152925_BC	21	816
TSPAN8KO	Clone14_20210701_152925_BC	22	799
TSPAN8KO	Clone14_20210701_152925_BC	23	799
TSPAN8KO	Clone14_20210701_152925_BC	24	799
TSPAN8KO	Clone14_20210701_152925_BC	25	788
TSPAN8KO	Clone14_20210701_152925_BC	26	781
TSPAN8KO	Clone14_20210701_152925_BC	27	778
TSPAN8KO	Clone14_20210701_152925_BC	28	762
TSPAN8KO	Clone14_20210701_152925_BC	29	790
TSPAN8KO	Clone14_20210701_152925_BC	30	767
TSPAN8KO	Clone14_20210701_152925_BC	31	751
TSPAN8KO	Clone14_20210701_152925_BC	32	756
TSPAN8KO	Clone14_20210701_152925_BC	33	761
TSPAN8KO	Clone14_20210701_152925_BC	34	759
TSPAN8KO	Clone14_20210701_152925_BC	35	777
TSPAN8KO	Clone14_20210701_152925_BC	36	757
TSPAN8KO	Clone14_20210701_152925_BC	37	785
TSPAN8KO	Clone14_20210701_152925_BC	38	782
TSPAN8KO	Clone14_20210701_152925_BC	39	777
TSPAN8KO	Clone14_20210701_152925_BC	40	777
TSPAN8KO	Clone14_20210701_152925_BC	41	803
TSPAN8KO	Clone14_20210701_152925_BC	42	784
TSPAN8KO	Clone14_20210701_152925_BC	43	772
TSPAN8KO	Clone14_20210701_152925_BC	44	780
TSPAN8KO	Clone14_20210701_152925_BC	45	765
TSPAN8KO	Clone14_20210701_152925_BC	46	782
TSPAN8KO	Clone14_20210701_152925_BC	47	810
TSPAN8KO	Clone14_20210701_152925_BC	48	777
TSPAN8KO	Clone14_20210701_152925_BC	49	778
TSPAN8KO	Clone14_20210701_152925_BC	50	773
TSPAN8KO	Clone14_20210701_152925_BC	51	783
TSPAN8KO	Clone14_20210701_152925_BC	52	768
TSPAN8KO	Clone14_20210701_152925_BC	53	784
TSPAN8KO	Clone14_20210701_152925_BC	54	796
TSPAN8KO	Clone14_20210701_152925_BC	55	778
TSPAN8KO	Clone14_20210701_152925_BC	56	806
TSPAN8KO	Clone14_20210701_152925_BC	57	753
TSPAN8KO	Clone14_20210701_152925_BC	58	775
TSPAN8KO	Clone14_20210701_152925_BC	59	772
TSPAN8KO	Clone14_20210701_152925_BC	60	774
TSPAN8KO	Clone14_20210701_152925_BC	61	758
TSPAN8KO	Clone14_20210701_152925_BC	62	753
TSPAN8KO	Clone14_20210701_152925_BC	63	769
TSPAN8KO	Clone14_20210701_152925_BC	64	743
TSPAN8KO	Clone14_20210701_152925_BC	65	759
TSPAN8KO	Clone14_20210701_152925_BC	66	769
TSPAN8KO	Clone14_20210701_152925_BC	67	747
TSPAN8KO	Clone14_20210701_152925_BC	68	738
TSPAN8KO	Clone14_20210701_152925_BC	69	741
TSPAN8KO	Clone14_20210701_152925_BC	70	771
TSPAN8KO	Clone14_20210701_152925_BC	71	765
TSPAN8KO	Clone14_20210701_152925_BC	72	754
TSPAN8KO	Clone14_20210701_152925_BC	73	736
TSPAN8KO	Clone14_20210701_152925_BC	74	729
TSPAN8KO	Clone14_20210701_152925_BC	75	733
TSPAN8KO	Clone14_20210701_152925_BC	76	740
TSPAN8KO	Clone14_20210701_152925_BC	77	727
TSPAN8KO	Clone14_20210701_152925_BC	78	717
TSPAN8KO	Clone14_20210701_152925_BC	79	744
TSPAN8KO	Clone14_20210701_152925_BC	80	732
TSPAN8KO	Clone14_20210701_152925_BC	81	738
TSPAN8KO	Clone14_20210701_152925_BC	82	752
TSPAN8KO	Clone14_20210701_152925_BC	83	729
TSPAN8KO	Clone14_20210701_152925_BC	84	735
TSPAN8KO	Clone14_20210701_152925_BC	85	748
TSPAN8KO	Clone14_20210701_152925_BC	86	745
TSPAN8KO	Clone14_20210701_152925_BC	87	733
TSPAN8KO	Clone14_20210701_152925_BC	88	734
TSPAN8KO	Clone14_20210701_152925_BC	89	743
TSPAN8KO	Clone14_20210701_152925_BC	90	726
TSPAN8KO	Clone14_20210701_152925_BC	91	728
TSPAN8KO	Clone14_20210701_152925_BC	92	733
TSPAN8KO	Clone14_20210701_152925_BC	93	729
TSPAN8KO	Clone14_20210701_150827	5	838
TSPAN8KO	Clone14_20210701_150827	6	799
TSPAN8KO	Clone14_20210701_150827	7	811
TSPAN8KO	Clone14_20210701_150827	8	809
TSPAN8KO	Clone14_20210701_150827	9	812
TSPAN8KO	Clone14_20210701_150827	10	803
TSPAN8KO	Clone14_20210701_150827	16	811
TSPAN8KO	Clone14_20210701_150827	17	767
TSPAN8KO	Clone14_20210701_150827	18	719
TSPAN8KO	Clone14_20210701_150827	19	624
TSPAN8KO	Clone14_20210701_150827	20	642
TSPAN8KO	Clone14_20210701_150827	21	644
TSPAN8KO	Clone14_20210701_150827	22	635
TSPAN8KO	Clone14_20210701_150827	23	633
TSPAN8KO	Clone14_20210701_150827	24	625
TSPAN8KO	Clone14_20210701_150827	25	617
TSPAN8KO	Clone14_20210701_150827	26	616
TSPAN8KO	Clone14_20210701_150827	27	610
TSPAN8KO	Clone14_20210701_150827	28	605
TSPAN8KO	Clone14_20210701_150827	29	586
TSPAN8KO	Clone14_20210701_150827	30	605
TSPAN8KO	Clone14_20210701_150827	31	605
TSPAN8KO	Clone14_20210701_150827	32	596
TSPAN8KO	Clone14_20210701_150827	33	598
TSPAN8KO	Clone14_20210701_150827	34	579
TSPAN8KO	Clone14_20210701_150827	35	600
TSPAN8KO	Clone14_20210701_150827	36	601
TSPAN8KO	Clone14_20210701_150827	37	564
TSPAN8KO	Clone14_20210701_150827	38	585
TSPAN8KO	Clone14_20210701_150827	39	607
TSPAN8KO	Clone14_20210701_150827	40	573
TSPAN8KO	Clone14_20210701_150827	41	586
TSPAN8KO	Clone14_20210701_150827	42	579
TSPAN8KO	Clone14_20210701_150827	43	568
TSPAN8KO	Clone14_20210701_150827	44	559
TSPAN8KO	Clone14_20210701_150827	45	576
TSPAN8KO	Clone14_20210701_150827	46	575
TSPAN8KO	Clone14_20210701_150827	47	580
TSPAN8KO	Clone14_20210701_150827	48	557
TSPAN8KO	Clone14_20210701_150827	49	563
TSPAN8KO	Clone14_20210701_150827	50	568
TSPAN8KO	Clone14_20210701_150827	51	555
TSPAN8KO	Clone14_20210701_150827	52	571
TSPAN8KO	Clone14_20210701_150827	53	547
TSPAN8KO	Clone14_20210701_150827	54	547
TSPAN8KO	Clone14_20210701_150827	55	540
TSPAN8KO	Clone14_20210701_150827	56	549
TSPAN8KO	Clone14_20210701_150827	57	534
TSPAN8KO	Clone14_20210701_150827	58	541
TSPAN8KO	Clone14_20210701_150827	59	542
TSPAN8KO	Clone14_20210701_150827	60	513
TSPAN8KO	Clone14_20210701_150827	61	542
TSPAN8KO	Clone14_20210701_150827	62	536
TSPAN8KO	Clone14_20210701_150827	63	520
TSPAN8KO	Clone14_20210701_150827	64	519
TSPAN8KO	Clone14_20210701_150827	65	526
TSPAN8KO	Clone14_20210701_150827	66	514
TSPAN8KO	Clone14_20210701_150827	67	520
TSPAN8KO	Clone14_20210701_150827	68	507
TSPAN8KO	Clone14_20210701_150827	69	507
TSPAN8KO	Clone14_20210701_150827	70	509
TSPAN8KO	Clone14_20210701_150827	71	510
TSPAN8KO	Clone14_20210701_150827	72	512
TSPAN8KO	Clone14_20210701_150827	73	504
TSPAN8KO	Clone14_20210701_150827	74	517
TSPAN8KO	Clone14_20210701_150827	75	516
TSPAN8KO	Clone14_20210701_150827	76	502
TSPAN8KO	Clone14_20210701_150827	77	505
TSPAN8KO	Clone14_20210701_150827	78	489
TSPAN8KO	Clone14_20210701_150827	79	495
TSPAN8KO	Clone14_20210701_150827	80	492
TSPAN8KO	Clone14_20210701_150827	81	474
TSPAN8KO	Clone14_20210701_150827	82	472
TSPAN8KO	Clone14_20210701_150827	83	490
TSPAN8KO	Clone14_20210701_150827	84	497
TSPAN8KO	Clone14_20210701_150827	85	486
TSPAN8KO	Clone14_20210701_150827	86	476
TSPAN8KO	Clone14_20210701_150827	87	476
TSPAN8KO	Clone14_20210701_150827	88	484
TSPAN8KO	Clone14_20210701_150827	89	482
TSPAN8KO	Clone14_20210701_150827	90	476
TSPAN8KO	Clone14_20210701_150827	91	463
TSPAN8KO	Clone14_20210701_150827	92	469
TSPAN8KO	Clone14_20210701_150827	93	457
TSPAN8KO	Clone14_20210701_151451	5	781
TSPAN8KO	Clone14_20210701_151451	6	765
TSPAN8KO	Clone14_20210701_151451	7	765
TSPAN8KO	Clone14_20210701_151451	8	759
TSPAN8KO	Clone14_20210701_151451	9	745
TSPAN8KO	Clone14_20210701_151451	10	755
TSPAN8KO	Clone14_20210701_151451	16	720
TSPAN8KO	Clone14_20210701_151451	17	746
TSPAN8KO	Clone14_20210701_151451	18	673
TSPAN8KO	Clone14_20210701_151451	19	594
TSPAN8KO	Clone14_20210701_151451	20	606
TSPAN8KO	Clone14_20210701_151451	21	602
TSPAN8KO	Clone14_20210701_151451	22	595
TSPAN8KO	Clone14_20210701_151451	23	608
TSPAN8KO	Clone14_20210701_151451	24	592
TSPAN8KO	Clone14_20210701_151451	25	558
TSPAN8KO	Clone14_20210701_151451	26	557
TSPAN8KO	Clone14_20210701_151451	27	551
TSPAN8KO	Clone14_20210701_151451	28	572
TSPAN8KO	Clone14_20210701_151451	29	550
TSPAN8KO	Clone14_20210701_151451	30	559
TSPAN8KO	Clone14_20210701_151451	31	546
TSPAN8KO	Clone14_20210701_151451	32	556
TSPAN8KO	Clone14_20210701_151451	33	534
TSPAN8KO	Clone14_20210701_151451	34	542
TSPAN8KO	Clone14_20210701_151451	35	529
TSPAN8KO	Clone14_20210701_151451	36	540
TSPAN8KO	Clone14_20210701_151451	37	528
TSPAN8KO	Clone14_20210701_151451	38	548
TSPAN8KO	Clone14_20210701_151451	39	527
TSPAN8KO	Clone14_20210701_151451	40	514
TSPAN8KO	Clone14_20210701_151451	41	521
TSPAN8KO	Clone14_20210701_151451	42	511
TSPAN8KO	Clone14_20210701_151451	43	505
TSPAN8KO	Clone14_20210701_151451	44	504
TSPAN8KO	Clone14_20210701_151451	45	513
TSPAN8KO	Clone14_20210701_151451	46	508
TSPAN8KO	Clone14_20210701_151451	47	501
TSPAN8KO	Clone14_20210701_151451	48	481
TSPAN8KO	Clone14_20210701_151451	49	484
TSPAN8KO	Clone14_20210701_151451	50	484
TSPAN8KO	Clone14_20210701_151451	51	493
TSPAN8KO	Clone14_20210701_151451	52	484
TSPAN8KO	Clone14_20210701_151451	53	488
TSPAN8KO	Clone14_20210701_151451	54	487
TSPAN8KO	Clone14_20210701_151451	55	496
TSPAN8KO	Clone14_20210701_151451	56	484
TSPAN8KO	Clone14_20210701_151451	57	486
TSPAN8KO	Clone14_20210701_151451	58	490
TSPAN8KO	Clone14_20210701_151451	59	484
TSPAN8KO	Clone14_20210701_151451	60	486
TSPAN8KO	Clone14_20210701_151451	61	475
TSPAN8KO	Clone14_20210701_151451	62	480
TSPAN8KO	Clone14_20210701_151451	63	477
TSPAN8KO	Clone14_20210701_151451	64	485
TSPAN8KO	Clone14_20210701_151451	65	471
TSPAN8KO	Clone14_20210701_151451	66	461
TSPAN8KO	Clone14_20210701_151451	67	464
TSPAN8KO	Clone14_20210701_151451	68	450
TSPAN8KO	Clone14_20210701_151451	69	462
TSPAN8KO	Clone14_20210701_151451	70	454
TSPAN8KO	Clone14_20210701_151451	71	438
TSPAN8KO	Clone14_20210701_151451	72	438
TSPAN8KO	Clone14_20210701_151451	73	433
TSPAN8KO	Clone14_20210701_151451	74	416
TSPAN8KO	Clone14_20210701_151451	75	419
TSPAN8KO	Clone14_20210701_151451	76	417
TSPAN8KO	Clone14_20210701_151451	77	393
TSPAN8KO	Clone14_20210701_151451	78	397
TSPAN8KO	Clone14_20210701_151451	79	372
TSPAN8KO	Clone14_20210701_151451	80	381
TSPAN8KO	Clone14_20210701_151451	81	353
TSPAN8KO	Clone14_20210701_151451	82	355
TSPAN8KO	Clone14_20210701_151451	83	341
TSPAN8KO	Clone14_20210701_151451	84	330
TSPAN8KO	Clone14_20210701_151451	85	322
TSPAN8KO	Clone14_20210701_151451	86	307
TSPAN8KO	Clone14_20210701_151451	87	293
TSPAN8KO	Clone14_20210701_151451	88	291
TSPAN8KO	Clone14_20210701_151451	89	272
TSPAN8KO	Clone14_20210701_151451	90	255
TSPAN8KO	Clone14_20210701_151451	91	259
TSPAN8KO	Clone14_20210701_151451	92	244
TSPAN8KO	Clone14_20210701_151451	93	245
TSPAN8KO	Clone14_20210701_152925	5	877
TSPAN8KO	Clone14_20210701_152925	6	876
TSPAN8KO	Clone14_20210701_152925	7	853
TSPAN8KO	Clone14_20210701_152925	8	838
TSPAN8KO	Clone14_20210701_152925	9	861
TSPAN8KO	Clone14_20210701_152925	10	853
TSPAN8KO	Clone14_20210701_152925	16	856
TSPAN8KO	Clone14_20210701_152925	17	814
TSPAN8KO	Clone14_20210701_152925	18	784
TSPAN8KO	Clone14_20210701_152925	19	687
TSPAN8KO	Clone14_20210701_152925	20	670
TSPAN8KO	Clone14_20210701_152925	21	694
TSPAN8KO	Clone14_20210701_152925	22	670
TSPAN8KO	Clone14_20210701_152925	23	657
TSPAN8KO	Clone14_20210701_152925	24	667
TSPAN8KO	Clone14_20210701_152925	25	656
TSPAN8KO	Clone14_20210701_152925	26	643
TSPAN8KO	Clone14_20210701_152925	27	648
TSPAN8KO	Clone14_20210701_152925	28	635
TSPAN8KO	Clone14_20210701_152925	29	653
TSPAN8KO	Clone14_20210701_152925	30	623
TSPAN8KO	Clone14_20210701_152925	31	600
TSPAN8KO	Clone14_20210701_152925	32	604
TSPAN8KO	Clone14_20210701_152925	33	607
TSPAN8KO	Clone14_20210701_152925	34	605
TSPAN8KO	Clone14_20210701_152925	35	601
TSPAN8KO	Clone14_20210701_152925	36	602
TSPAN8KO	Clone14_20210701_152925	37	616
TSPAN8KO	Clone14_20210701_152925	38	598
TSPAN8KO	Clone14_20210701_152925	39	599
TSPAN8KO	Clone14_20210701_152925	40	578
TSPAN8KO	Clone14_20210701_152925	41	589
TSPAN8KO	Clone14_20210701_152925	42	595
TSPAN8KO	Clone14_20210701_152925	43	582
TSPAN8KO	Clone14_20210701_152925	44	579
TSPAN8KO	Clone14_20210701_152925	45	573
TSPAN8KO	Clone14_20210701_152925	46	574
TSPAN8KO	Clone14_20210701_152925	47	587
TSPAN8KO	Clone14_20210701_152925	48	586
TSPAN8KO	Clone14_20210701_152925	49	570
TSPAN8KO	Clone14_20210701_152925	50	566
TSPAN8KO	Clone14_20210701_152925	51	572
TSPAN8KO	Clone14_20210701_152925	52	570
TSPAN8KO	Clone14_20210701_152925	53	569
TSPAN8KO	Clone14_20210701_152925	54	572
TSPAN8KO	Clone14_20210701_152925	55	560
TSPAN8KO	Clone14_20210701_152925	56	563
TSPAN8KO	Clone14_20210701_152925	57	549
TSPAN8KO	Clone14_20210701_152925	58	552
TSPAN8KO	Clone14_20210701_152925	59	542
TSPAN8KO	Clone14_20210701_152925	60	538
TSPAN8KO	Clone14_20210701_152925	61	539
TSPAN8KO	Clone14_20210701_152925	62	545
TSPAN8KO	Clone14_20210701_152925	63	536
TSPAN8KO	Clone14_20210701_152925	64	515
TSPAN8KO	Clone14_20210701_152925	65	532
TSPAN8KO	Clone14_20210701_152925	66	524
TSPAN8KO	Clone14_20210701_152925	67	528
TSPAN8KO	Clone14_20210701_152925	68	521
TSPAN8KO	Clone14_20210701_152925	69	528
TSPAN8KO	Clone14_20210701_152925	70	530
TSPAN8KO	Clone14_20210701_152925	71	520
TSPAN8KO	Clone14_20210701_152925	72	499
TSPAN8KO	Clone14_20210701_152925	73	503
TSPAN8KO	Clone14_20210701_152925	74	504
TSPAN8KO	Clone14_20210701_152925	75	502
TSPAN8KO	Clone14_20210701_152925	76	501
TSPAN8KO	Clone14_20210701_152925	77	492
TSPAN8KO	Clone14_20210701_152925	78	498
TSPAN8KO	Clone14_20210701_152925	79	503
TSPAN8KO	Clone14_20210701_152925	80	494
TSPAN8KO	Clone14_20210701_152925	81	500
TSPAN8KO	Clone14_20210701_152925	82	493
TSPAN8KO	Clone14_20210701_152925	83	490
TSPAN8KO	Clone14_20210701_152925	84	483
TSPAN8KO	Clone14_20210701_152925	85	488
TSPAN8KO	Clone14_20210701_152925	86	498
TSPAN8KO	Clone14_20210701_152925	87	491
TSPAN8KO	Clone14_20210701_152925	88	476
TSPAN8KO	Clone14_20210701_152925	89	494
TSPAN8KO	Clone14_20210701_152925	90	491
TSPAN8KO	Clone14_20210701_152925	91	488
TSPAN8KO	Clone14_20210701_152925	92	479
TSPAN8KO	Clone14_20210701_152925	93	473

## Sheet: Figure 3b
Analysis	Coeficient	Value
Tspan8toNaKATPase	Pearson	0.63
Tspan8toRotatedNaKATPase	Pearson	0.05
Tspan8toNaKATPase	Pearson	0.6
Tspan8toRotatedNaKATPase	Pearson	0.14
Tspan8toNaKATPase	Pearson	0.2
Tspan8toRotatedNaKATPase	Pearson	0.02
Tspan8toNaKATPase	Pearson	0.65
Tspan8toRotatedNaKATPase	Pearson	0.05
Tspan8toNaKATPase	Pearson	0.79
Tspan8toRotatedNaKATPase	Pearson	-0.2
Tspan8toNaKATPase	Pearson	0.49
Tspan8toRotatedNaKATPase	Pearson	-0.26
Tspan8toNaKATPase	Pearson	0.62
Tspan8toRotatedNaKATPase	Pearson	-0.28
Tspan8toNaKATPase	Pearson	0.66
Tspan8toRotatedNaKATPase	Pearson	-0.35

## Sheet: Figure 4a
One big immuno precipitation was done and the sample was then divided in four. Two were loaded in one gel (left GFP membranes) and the other two were loaded in a different gel (right GFP membranes).
Both membranes were further cut in half to immuno blot for different syntaxins (1 to 4).

## Sheet: Figure 4c
									The experiment was run in duplicated. The first three lanes of membranes immuno blotted agains GFP and Stx2 correspond to the images shown in the manuscript. The other replicate is not shown.
									The membrane immuno blotted against VAMP8 was cut in half to stain with two different VAMP antibodies. Only the left membrane is shown in the manuscript which was stained against VAMP8. The other VAMP is not shown in the manuscript.

## Sheet: Figure 4i and k
	Label	Bleach	Area	Mean	Min	Max	IntDen	RawIntDen	Ch	Frame
1	abFRET - HT298 GFPStx2 - Tspan8Scarlet.lif_01.tif:c:1/2 - FRET_AB 004/DonAcc_PreBleach	yes	1186.63	14.724	0	232	17472.3	2696886	Donor	Pre
2	abFRET - HT298 GFPStx2 - Tspan8Scarlet.lif_01.tif:c:2/2 - FRET_AB 004/DonAcc_PreBleach	yes	1186.63	46.598	0	255	55295	8534910	Acceptor	Pre
3	abFRET - HT298 GFPStx2 - Tspan8Scarlet.lif_01.tif:c:1/2 - FRET_AB 004/DonAcc_PostBleach	yes	1186.63	16.663	1	225	19772.2	3051890	Donor	Post
4	abFRET - HT298 GFPStx2 - Tspan8Scarlet.lif_01.tif:c:2/2 - FRET_AB 004/DonAcc_PostBleach	yes	1186.63	2.545	1	39	3019.53	466072	Acceptor	Post
5	abFRET - HT298 GFPStx2 - Tspan8Scarlet.lif_02.tif:c:1/2 - FRET_AB 005/DonAcc_PreBleach	yes	1319.24	15.67	1	210	20672.4	3190834	Donor	Pre
6	abFRET - HT298 GFPStx2 - Tspan8Scarlet.lif_02.tif:c:2/2 - FRET_AB 005/DonAcc_PreBleach	yes	1319.24	42.386	0	255	55917.7	8631027	Acceptor	Pre
7	abFRET - HT298 GFPStx2 - Tspan8Scarlet.lif_02.tif:c:1/2 - FRET_AB 005/DonAcc_PostBleach	yes	1319.24	16.473	1	240	21732.5	3354464	Donor	Post
8	abFRET - HT298 GFPStx2 - Tspan8Scarlet.lif_02.tif:c:2/2 - FRET_AB 005/DonAcc_PostBleach	yes	1319.24	2.393	1	42	3157.6	487383	Acceptor	Post
9	abFRET - HT298 GFPStx2 - Tspan8Scarlet.lif_03.tif:c:1/2 - FRET_AB 006/DonAcc_PreBleach	yes	1710.58	16.001	1	254	27370.8	4224751	Donor	Pre
10	abFRET - HT298 GFPStx2 - Tspan8Scarlet.lif_03.tif:c:2/2 - FRET_AB 006/DonAcc_PreBleach	yes	1710.58	38.673	0	255	66153.3	10210914	Acceptor	Pre
11	abFRET - HT298 GFPStx2 - Tspan8Scarlet.lif_03.tif:c:1/2 - FRET_AB 006/DonAcc_PostBleach	yes	1710.58	16.914	1	250	28932	4465716	Donor	Post
12	abFRET - HT298 GFPStx2 - Tspan8Scarlet.lif_03.tif:c:2/2 - FRET_AB 006/DonAcc_PostBleach	yes	1710.58	2.755	0	47	4712.53	727390	Acceptor	Post
13	abFRET - HT298 GFPStx2 - Tspan8Scarlet.lif_04.tif:c:1/2 - FRET_AB 008/DonAcc_PreBleach	yes	996.953	11.637	1	170	11601.5	1790719	Donor	Pre
14	abFRET - HT298 GFPStx2 - Tspan8Scarlet.lif_04.tif:c:2/2 - FRET_AB 008/DonAcc_PreBleach	yes	996.953	18.399	0	227	18343.3	2831327	Acceptor	Pre
15	abFRET - HT298 GFPStx2 - Tspan8Scarlet.lif_04.tif:c:1/2 - FRET_AB 008/DonAcc_PostBleach	yes	996.953	12.05	1	190	12013.5	1854310	Donor	Post
16	abFRET - HT298 GFPStx2 - Tspan8Scarlet.lif_04.tif:c:2/2 - FRET_AB 008/DonAcc_PostBleach	yes	996.953	1.633	0	24	1627.86	251264	Acceptor	Post
17	abFRET - HT298 GFPStx2 - Tspan8Scarlet.lif_05.tif:c:1/2 - FRET_AB 003/DonAcc_PreBleach	yes	2785.73	7.98	0	255	22230.5	6406577	Donor	Pre
18	abFRET - HT298 GFPStx2 - Tspan8Scarlet.lif_05.tif:c:2/2 - FRET_AB 003/DonAcc_PreBleach	yes	2785.73	10.583	0	255	29482.7	8496572	Acceptor	Pre
19	abFRET - HT298 GFPStx2 - Tspan8Scarlet.lif_05.tif:c:1/2 - FRET_AB 003/DonAcc_PostBleach	yes	2785.73	8.143	0	255	22685.6	6537731	Donor	Post
20	abFRET - HT298 GFPStx2 - Tspan8Scarlet.lif_05.tif:c:2/2 - FRET_AB 003/DonAcc_PostBleach	yes	2785.73	1.837	0	174	5117.94	1474931	Acceptor	Post
21	abFRET - HT298 GFPStx2 - Tspan8Scarlet.lif_06.tif:c:1/2 - FRET_AB 011/DonAcc_PreBleach	yes	2788.01	15.438	0	243	43041.1	6643492	Donor	Pre
22	abFRET - HT298 GFPStx2 - Tspan8Scarlet.lif_06.tif:c:2/2 - FRET_AB 011/DonAcc_PreBleach	yes	2788.01	10.129	0	155	28240.5	4358991	Acceptor	Pre
23	abFRET - HT298 GFPStx2 - Tspan8Scarlet.lif_06.tif:c:1/2 - FRET_AB 011/DonAcc_PostBleach	yes	2788.01	16.117	1	247	44934.2	6935702	Donor	Post
24	abFRET - HT298 GFPStx2 - Tspan8Scarlet.lif_06.tif:c:2/2 - FRET_AB 011/DonAcc_PostBleach	yes	2788.01	1.495	0	33	4168.99	643494	Acceptor	Post
25	abFRET - HT298 GFPStx2 - Tspan8Scarlet.lif_07.tif:c:1/2 - FRET_AB 001/DonAcc_PreBleach	yes	638.982	22.523	1	237	14391.9	3047206	Donor	Pre
26	abFRET - HT298 GFPStx2 - Tspan8Scarlet.lif_07.tif:c:2/2 - FRET_AB 001/DonAcc_PreBleach	yes	638.982	54.283	0	255	34685.8	7344035	Acceptor	Pre
27	abFRET - HT298 GFPStx2 - Tspan8Scarlet.lif_07.tif:c:1/2 - FRET_AB 001/DonAcc_PostBleach	yes	638.982	24.532	1	237	15675.6	3319010	Donor	Post
28	abFRET - HT298 GFPStx2 - Tspan8Scarlet.lif_07.tif:c:2/2 - FRET_AB 001/DonAcc_PostBleach	yes	638.982	1.224	0	28	782.022	165578	Acceptor	Post
29	abFRET - HT298 GFPStx2 - Tspan8Scarlet.lif_08.tif:c:1/2 - FRET_AB 002/DonAcc_PreBleach	yes	1480.14	12.048	0	208	17833.4	5139369	Donor	Pre
30	abFRET - HT298 GFPStx2 - Tspan8Scarlet.lif_08.tif:c:2/2 - FRET_AB 002/DonAcc_PreBleach	yes	1480.14	15.79	0	239	23370.8	6735190	Acceptor	Pre
31	abFRET - HT298 GFPStx2 - Tspan8Scarlet.lif_08.tif:c:1/2 - FRET_AB 002/DonAcc_PostBleach	yes	1480.14	12.144	0	200	17975.2	5180258	Donor	Post
32	abFRET - HT298 GFPStx2 - Tspan8Scarlet.lif_08.tif:c:2/2 - FRET_AB 002/DonAcc_PostBleach	yes	1480.14	1.773	0	35	2624.1	756235	Acceptor	Post
33	abFRET - HT298 GFPStx2 - Tspan8Scarlet.lif_09.tif:c:1/2 - FRET_AB 013/DonAcc_PreBleach	yes	2788.01	9.589	1	226	26733.5	4126371	Donor	Pre
34	abFRET - HT298 GFPStx2 - Tspan8Scarlet.lif_09.tif:c:2/2 - FRET_AB 013/DonAcc_PreBleach	yes	2788.01	5.775	0	137	16101.7	2485328	Acceptor	Pre
35	abFRET - HT298 GFPStx2 - Tspan8Scarlet.lif_09.tif:c:1/2 - FRET_AB 013/DonAcc_PostBleach	yes	2788.01	9.8	1	223	27323.9	4217501	Donor	Post
36	abFRET - HT298 GFPStx2 - Tspan8Scarlet.lif_09.tif:c:2/2 - FRET_AB 013/DonAcc_PostBleach	yes	2788.01	1.399	1	47	3901.54	602212	Acceptor	Post
37	abFRET - HT298 GFPStx2 - Tspan8Scarlet.lif_10.tif:c:1/2 - FRET_AB 015/DonAcc_PreBleach	yes	2788.01	9.685	1	205	27001.6	4167767	Donor	Pre
38	abFRET - HT298 GFPStx2 - Tspan8Scarlet.lif_10.tif:c:2/2 - FRET_AB 015/DonAcc_PreBleach	yes	2788.01	9.286	0	223	25890.4	3996245	Acceptor	Pre
39	abFRET - HT298 GFPStx2 - Tspan8Scarlet.lif_10.tif:c:1/2 - FRET_AB 015/DonAcc_PostBleach	yes	2788.01	9.928	1	205	27679.6	4272408	Donor	Post
40	abFRET - HT298 GFPStx2 - Tspan8Scarlet.lif_10.tif:c:2/2 - FRET_AB 015/DonAcc_PostBleach	yes	2788.01	1.74	1	80	4852.09	748931	Acceptor	Post
41	abFRET - HT298 GFPStx2 - Tspan8Scarlet.lif_11.tif:c:1/2 - FRET_AB 017/DonAcc_PreBleach	yes	2788.01	6.846	1	255	19085.5	2945884	Donor	Pre
42	abFRET - HT298 GFPStx2 - Tspan8Scarlet.lif_11.tif:c:2/2 - FRET_AB 017/DonAcc_PreBleach	yes	2788.01	10.389	0	255	28965.3	4470862	Acceptor	Pre
43	abFRET - HT298 GFPStx2 - Tspan8Scarlet.lif_11.tif:c:1/2 - FRET_AB 017/DonAcc_PostBleach	yes	2788.01	7.246	0	254	20201.9	3118206	Donor	Post
44	abFRET - HT298 GFPStx2 - Tspan8Scarlet.lif_11.tif:c:2/2 - FRET_AB 017/DonAcc_PostBleach	yes	2788.01	1.312	1	41	3659.2	564806	Acceptor	Post
45	abFRET - HT298 GFPStx2 - Tspan8Scarlet.lif_12.tif:c:1/2 - FRET_AB 019/DonAcc_PreBleach	yes	2788.01	6.123	1	143	17071	2634943	Donor	Pre
46	abFRET - HT298 GFPStx2 - Tspan8Scarlet.lif_12.tif:c:2/2 - FRET_AB 019/DonAcc_PreBleach	yes	2788.01	7.849	0	237	21884.1	3377861	Acceptor	Pre
47	abFRET - HT298 GFPStx2 - Tspan8Scarlet.lif_12.tif:c:1/2 - FRET_AB 019/DonAcc_PostBleach	yes	2788.01	6.385	1	161	17800.9	2747612	Donor	Post
48	abFRET - HT298 GFPStx2 - Tspan8Scarlet.lif_12.tif:c:2/2 - FRET_AB 019/DonAcc_PostBleach	yes	2788.01	1.356	1	29	3779.85	583429	Acceptor	Post
49	abFRET - HT298 GFPStx2 - Tspan8Scarlet.lif_13.tif:c:1/2 - FRET_AB 021/DonAcc_PreBleach	yes	830.489	14.661	1	217	12175.9	1879374	Donor	Pre
50	abFRET - HT298 GFPStx2 - Tspan8Scarlet.lif_13.tif:c:2/2 - FRET_AB 021/DonAcc_PreBleach	yes	830.489	21.068	0	241	17496.4	2700613	Acceptor	Pre
51	abFRET - HT298 GFPStx2 - Tspan8Scarlet.lif_13.tif:c:1/2 - FRET_AB 021/DonAcc_PostBleach	yes	830.489	15.425	1	220	12810.1	1977262	Donor	Post
52	abFRET - HT298 GFPStx2 - Tspan8Scarlet.lif_13.tif:c:2/2 - FRET_AB 021/DonAcc_PostBleach	yes	830.489	1.433	1	24	1190.49	183755	Acceptor	Post
53	abFRET Control - HT298 GFPStx2 - Tspan8Scarlet.lif_04.tif:c:1/2 - FRET_AB 007/DonAcc_PreBleach	no	996.953	11.354	1	183	11319.7	1747218	Donor	Pre
54	abFRET Control - HT298 GFPStx2 - Tspan8Scarlet.lif_04.tif:c:2/2 - FRET_AB 007/DonAcc_PreBleach	no	996.953	18.776	0	254	18718.8	2889295	Acceptor	Pre
55	abFRET Control - HT298 GFPStx2 - Tspan8Scarlet.lif_04.tif:c:1/2 - FRET_AB 007/DonAcc_PostBleach	no	996.953	11.375	1	182	11340.5	1750440	Donor	Post
56	abFRET Control - HT298 GFPStx2 - Tspan8Scarlet.lif_04.tif:c:2/2 - FRET_AB 007/DonAcc_PostBleach	no	996.953	18.442	0	228	18386	2837924	Acceptor	Post
57	abFRET Control - HT298 GFPStx2 - Tspan8Scarlet.lif_05.tif:c:1/2 - FRET_AB 009/DonAcc_PreBleach	no	2788.01	15.462	1	255	43109.4	6654041	Donor	Pre
58	abFRET Control - HT298 GFPStx2 - Tspan8Scarlet.lif_05.tif:c:2/2 - FRET_AB 009/DonAcc_PreBleach	no	2788.01	10.346	0	163	28845.9	4452432	Acceptor	Pre
59	abFRET Control - HT298 GFPStx2 - Tspan8Scarlet.lif_05.tif:c:1/2 - FRET_AB 009/DonAcc_PostBleach	no	2788.01	15.619	1	254	43545.2	6721306	Donor	Post
60	abFRET Control - HT298 GFPStx2 - Tspan8Scarlet.lif_05.tif:c:2/2 - FRET_AB 009/DonAcc_PostBleach	no	2788.01	10.292	0	193	28695	4429136	Acceptor	Post
61	abFRET Control - HT298 GFPStx2 - Tspan8Scarlet.lif_09.tif:c:1/2 - FRET_AB 012/DonAcc_PostBleach	no	2788.01	9.527	1	220	26562.1	4099917	Donor	Pre
62	abFRET Control - HT298 GFPStx2 - Tspan8Scarlet.lif_09.tif:c:2/2 - FRET_AB 012/DonAcc_PostBleach	no	2788.01	5.736	0	144	15990.8	2468214	Acceptor	Pre
63	abFRET Control - HT298 GFPStx2 - Tspan8Scarlet.lif_09.tif:c:1/2 - FRET_AB 012/DonAcc_PreBleach	no	2788.01	9.491	1	213	26461.9	4084462	Donor	Post
64	abFRET Control - HT298 GFPStx2 - Tspan8Scarlet.lif_09.tif:c:2/2 - FRET_AB 012/DonAcc_PreBleach	no	2788.01	5.778	0	156	16108.5	2486382	Acceptor	Post
65	abFRET Control - HT298 GFPStx2 - Tspan8Scarlet.lif_10.tif:c:1/2 - FRET_AB 014/DonAcc_PreBleach	no	2788.01	9.794	1	233	27306.1	4214764	Donor	Pre
66	abFRET Control - HT298 GFPStx2 - Tspan8Scarlet.lif_10.tif:c:2/2 - FRET_AB 014/DonAcc_PreBleach	no	2788.01	9.346	0	230	26055.9	4021783	Acceptor	Pre
67	abFRET Control - HT298 GFPStx2 - Tspan8Scarlet.lif_10.tif:c:1/2 - FRET_AB 014/DonAcc_PostBleach	no	2788.01	9.736	1	206	27143.3	4189637	Donor	Post
68	abFRET Control - HT298 GFPStx2 - Tspan8Scarlet.lif_10.tif:c:2/2 - FRET_AB 014/DonAcc_PostBleach	no	2788.01	9.295	0	240	25913.2	3999770	Acceptor	Post
69	abFRET Control - HT298 GFPStx2 - Tspan8Scarlet.lif_11.tif:c:1/2 - FRET_AB 016/DonAcc_PreBleach	no	2788.01	6.824	0	255	19026.3	2936747	Donor	Pre
70	abFRET Control - HT298 GFPStx2 - Tspan8Scarlet.lif_11.tif:c:2/2 - FRET_AB 016/DonAcc_PreBleach	no	2788.01	10.466	0	254	29180	4503996	Acceptor	Pre
71	abFRET Control - HT298 GFPStx2 - Tspan8Scarlet.lif_11.tif:c:1/2 - FRET_AB 016/DonAcc_PostBleach	no	2788.01	6.785	1	253	18916.7	2919838	Donor	Post
72	abFRET Control - HT298 GFPStx2 - Tspan8Scarlet.lif_11.tif:c:2/2 - FRET_AB 016/DonAcc_PostBleach	no	2788.01	10.371	0	255	28915.8	4463226	Acceptor	Post
73	abFRET Control - HT298 GFPStx2 - Tspan8Scarlet.lif_12.tif:c:1/2 - FRET_AB 016/DonAcc_PreBleach	no	1619.3	10.948	0	255	17727.5	2736287	Donor	Pre
74	abFRET Control - HT298 GFPStx2 - Tspan8Scarlet.lif_12.tif:c:2/2 - FRET_AB 016/DonAcc_PreBleach	no	1619.3	17.214	0	254	27874.7	4302519	Acceptor	Pre
75	abFRET Control - HT298 GFPStx2 - Tspan8Scarlet.lif_12.tif:c:1/2 - FRET_AB 016/DonAcc_PostBleach	no	1619.3	10.879	1	253	17616.3	2719113	Donor	Post
76	abFRET Control - HT298 GFPStx2 - Tspan8Scarlet.lif_12.tif:c:2/2 - FRET_AB 016/DonAcc_PostBleach	no	1619.3	17.055	0	255	27617.4	4262808	Acceptor	Post
77	abFRET Control - HT298 GFPStx2 - Tspan8Scarlet.lif_13.tif:c:1/2 - FRET_AB 020/DonAcc_PreBleach	no	830.489	14.49	0	250	12034.1	1857490	Donor	Pre
78	abFRET Control - HT298 GFPStx2 - Tspan8Scarlet.lif_13.tif:c:2/2 - FRET_AB 020/DonAcc_PreBleach	no	830.489	21.107	0	240	17529.3	2705691	Acceptor	Pre
79	abFRET Control - HT298 GFPStx2 - Tspan8Scarlet.lif_13.tif:c:1/2 - FRET_AB 020/DonAcc_PostBleach	no	830.489	14.344	0	205	11912.5	1838718	Donor	Post
80	abFRET Control - HT298 GFPStx2 - Tspan8Scarlet.lif_13.tif:c:2/2 - FRET_AB 020/DonAcc_PostBleach	no	830.489	20.887	0	237	17346.8	2677516	Acceptor	Post
81	HT29-N2 abFRET - Fixed MetOH - GFP.Stx2-Tspan8mScarlet.lif_01.tif:c:1/2 - FRET_AB 004/DonAcc_PreBleach	yes	1046.17	31.663	1	209	33124.7	3111889	Donor	Pre
82	HT29-N2 abFRET - Fixed MetOH - GFP.Stx2-Tspan8mScarlet.lif_01.tif:c:2/2 - FRET_AB 004/DonAcc_PreBleach	yes	1046.17	43.868	1	255	45893.4	4311441	Acceptor	Pre
83	HT29-N2 abFRET - Fixed MetOH - GFP.Stx2-Tspan8mScarlet.lif_01.tif:c:1/2 - FRET_AB 004/DonAcc_PostBleach	yes	1046.17	33.866	1	228	35429.5	3328414	Donor	Post
84	HT29-N2 abFRET - Fixed MetOH - GFP.Stx2-Tspan8mScarlet.lif_01.tif:c:2/2 - FRET_AB 004/DonAcc_PostBleach	yes	1046.17	5.713	2	38	5977.16	561523	Acceptor	Post
85	HT29-N2 abFRET - Fixed MetOH - GFP.Stx2-Tspan8mScarlet.lif_02.tif:c:1/2 - FRET_AB 006/DonAcc_PreBleach	yes	2786.77	14.947	1	245	41654.5	8816233	Donor	Pre
86	HT29-N2 abFRET - Fixed MetOH - GFP.Stx2-Tspan8mScarlet.lif_02.tif:c:2/2 - FRET_AB 006/DonAcc_PreBleach	yes	2786.77	23.394	1	255	65192.7	13798143	Acceptor	Pre
87	HT29-N2 abFRET - Fixed MetOH - GFP.Stx2-Tspan8mScarlet.lif_02.tif:c:1/2 - FRET_AB 006/DonAcc_PostBleach	yes	2786.77	16.497	1	251	45972.9	9730246	Donor	Post
88	HT29-N2 abFRET - Fixed MetOH - GFP.Stx2-Tspan8mScarlet.lif_02.tif:c:2/2 - FRET_AB 006/DonAcc_PostBleach	yes	2786.77	3.546	1	63	9882.4	2091626	Acceptor	Post
89	HT29-N2 abFRET - Fixed MetOH - GFP.Stx2-Tspan8mScarlet.lif_03.tif:c:1/2 - FRET_AB 002/DonAcc_PreBleach	yes	1431.1	28.906	1	215	41366.9	8755358	Donor	Pre
90	HT29-N2 abFRET - Fixed MetOH - GFP.Stx2-Tspan8mScarlet.lif_03.tif:c:2/2 - FRET_AB 002/DonAcc_PreBleach	yes	1431.1	52.761	1	255	75506.1	15980993	Acceptor	Pre
91	HT29-N2 abFRET - Fixed MetOH - GFP.Stx2-Tspan8mScarlet.lif_03.tif:c:1/2 - FRET_AB 002/DonAcc_PostBleach	yes	1431.1	33.471	1	240	47899.7	10138049	Donor	Post
92	HT29-N2 abFRET - Fixed MetOH - GFP.Stx2-Tspan8mScarlet.lif_03.tif:c:2/2 - FRET_AB 002/DonAcc_PostBleach	yes	1431.1	3.766	1	44	5389.71	1140741	Acceptor	Post
93	HT29-N2 abFRET - Fixed MetOH - GFP.Stx2-Tspan8mScarlet.lif_04.tif:c:1/2 - FRET_AB 007/DonAcc_PreBleach	yes	1038.69	16.933	1	186	17587.7	3722458	Donor	Pre
94	HT29-N2 abFRET - Fixed MetOH - GFP.Stx2-Tspan8mScarlet.lif_04.tif:c:2/2 - FRET_AB 007/DonAcc_PreBleach	yes	1038.69	13.833	1	231	14367.8	3040961	Acceptor	Pre
95	HT29-N2 abFRET - Fixed MetOH - GFP.Stx2-Tspan8mScarlet.lif_04.tif:c:1/2 - FRET_AB 007/DonAcc_PostBleach	yes	1038.69	18.777	1	204	19503.9	4128035	Donor	Post
96	HT29-N2 abFRET - Fixed MetOH - GFP.Stx2-Tspan8mScarlet.lif_04.tif:c:2/2 - FRET_AB 007/DonAcc_PostBleach	yes	1038.69	1.803	1	24	1873.13	396450	Acceptor	Post
97	HT29-N2 abFRET - Fixed MetOH - GFP.Stx2-Tspan8mScarlet.lif_05.tif:c:1/2 - FRET_AB 009/DonAcc_PreBleach	yes	728.523	20.573	1	255	14987.8	3172186	Donor	Pre
98	HT29-N2 abFRET - Fixed MetOH - GFP.Stx2-Tspan8mScarlet.lif_05.tif:c:2/2 - FRET_AB 009/DonAcc_PreBleach	yes	728.523	47.438	1	255	34559.7	7314611	Acceptor	Pre
99	HT29-N2 abFRET - Fixed MetOH - GFP.Stx2-Tspan8mScarlet.lif_05.tif:c:1/2 - FRET_AB 009/DonAcc_PostBleach	yes	728.523	24.101	1	255	17558	3716174	Donor	Post
100	HT29-N2 abFRET - Fixed MetOH - GFP.Stx2-Tspan8mScarlet.lif_05.tif:c:2/2 - FRET_AB 009/DonAcc_PostBleach	yes	728.523	3.506	1	44	2554.2	540600	Acceptor	Post
101	HT29-N2 abFRET - Fixed MetOH - GFP.Stx2-Tspan8mScarlet.lif_06.tif:c:1/2 - FRET_AB 011/DonAcc_PreBleach	yes	668.33	19.98	1	221	13353.4	2826277	Donor	Pre
102	HT29-N2 abFRET - Fixed MetOH - GFP.Stx2-Tspan8mScarlet.lif_06.tif:c:2/2 - FRET_AB 011/DonAcc_PreBleach	yes	668.33	24.173	1	226	16155.4	3419323	Acceptor	Pre
103	HT29-N2 abFRET - Fixed MetOH - GFP.Stx2-Tspan8mScarlet.lif_06.tif:c:1/2 - FRET_AB 011/DonAcc_PostBleach	yes	668.33	22.504	1	247	15040	3183243	Donor	Post
104	HT29-N2 abFRET - Fixed MetOH - GFP.Stx2-Tspan8mScarlet.lif_06.tif:c:2/2 - FRET_AB 011/DonAcc_PostBleach	yes	668.33	1.996	1	20	1333.86	282313	Acceptor	Post
105	HT29-N2 abFRET - Fixed MetOH - GFP.Stx2-Tspan8mScarlet.lif_07.tif:c:1/2 - FRET_AB 013/DonAcc_PreBleach	yes	1070.58	20.772	1	149	22238.1	4706727	Donor	Pre
106	HT29-N2 abFRET - Fixed MetOH - GFP.Stx2-Tspan8mScarlet.lif_07.tif:c:2/2 - FRET_AB 013/DonAcc_PreBleach	yes	1070.58	30.423	1	255	32570.2	6893526	Acceptor	Pre
107	HT29-N2 abFRET - Fixed MetOH - GFP.Stx2-Tspan8mScarlet.lif_07.tif:c:1/2 - FRET_AB 013/DonAcc_PostBleach	yes	1070.58	21.596	1	141	23120.7	4893540	Donor	Post
108	HT29-N2 abFRET - Fixed MetOH - GFP.Stx2-Tspan8mScarlet.lif_07.tif:c:2/2 - FRET_AB 013/DonAcc_PostBleach	yes	1070.58	8.098	1	249	8669.89	1834996	Acceptor	Post
109	HT29-N2 abFRET - Fixed MetOH - GFP.Stx2-Tspan8mScarlet.lif_08.tif:c:1/2 - FRET_AB 015/DonAcc_PreBleach	yes	1432.83	34.704	1	245	49724.4	10524246	Donor	Pre
110	HT29-N2 abFRET - Fixed MetOH - GFP.Stx2-Tspan8mScarlet.lif_08.tif:c:2/2 - FRET_AB 015/DonAcc_PreBleach	yes	1432.83	28.165	1	220	40355.4	8541275	Acceptor	Pre
111	HT29-N2 abFRET - Fixed MetOH - GFP.Stx2-Tspan8mScarlet.lif_08.tif:c:1/2 - FRET_AB 015/DonAcc_PostBleach	yes	1432.83	36.62	1	241	52470.3	11105423	Donor	Post
112	HT29-N2 abFRET - Fixed MetOH - GFP.Stx2-Tspan8mScarlet.lif_08.tif:c:2/2 - FRET_AB 015/DonAcc_PostBleach	yes	1432.83	2.456	1	26	3518.92	744785	Acceptor	Post
113	HT29-N2 abFRET - Fixed MetOH - GFP.Stx2-Tspan8mScarlet.lif_09.tif:c:1/2 - FRET_AB 017/DonAcc_PreBleach	yes	633.04	36.822	1	236	23309.9	4933574	Donor	Pre
114	HT29-N2 abFRET - Fixed MetOH - GFP.Stx2-Tspan8mScarlet.lif_09.tif:c:2/2 - FRET_AB 017/DonAcc_PreBleach	yes	633.04	30.153	1	184	19087.9	4039985	Acceptor	Pre
115	HT29-N2 abFRET - Fixed MetOH - GFP.Stx2-Tspan8mScarlet.lif_09.tif:c:1/2 - FRET_AB 017/DonAcc_PostBleach	yes	633.04	38.486	2	248	24363.1	5156483	Donor	Post
116	HT29-N2 abFRET - Fixed MetOH - GFP.Stx2-Tspan8mScarlet.lif_09.tif:c:2/2 - FRET_AB 017/DonAcc_PostBleach	yes	633.04	3.154	1	26	1996.88	422643	Acceptor	Post
117	HT29-N2 abFRET Control - Fixed MetOH - GFP.Stx2-Tspan8mScarlet.lif_04.tif:c:1/2 - FRET_AB 003/DonAcc_PreBleach	no	1038.69	17.043	1	189	17702.5	3746760	Donor	Pre
118	HT29-N2 abFRET Control - Fixed MetOH - GFP.Stx2-Tspan8mScarlet.lif_04.tif:c:2/2 - FRET_AB 003/DonAcc_PreBleach	no	1038.69	14.061	1	230	14604.9	3091153	Acceptor	Pre
119	HT29-N2 abFRET Control - Fixed MetOH - GFP.Stx2-Tspan8mScarlet.lif_04.tif:c:1/2 - FRET_AB 003/DonAcc_PostBleach	no	1038.69	16.938	1	208	17592.8	3723550	Donor	Post
120	HT29-N2 abFRET Control - Fixed MetOH - GFP.Stx2-Tspan8mScarlet.lif_04.tif:c:2/2 - FRET_AB 003/DonAcc_PostBleach	no	1038.69	13.925	1	231	14463.9	3061309	Acceptor	Post
121	HT29-N2 abFRET Control - Fixed MetOH - GFP.Stx2-Tspan8mScarlet.lif_05.tif:c:1/2 - FRET_AB 008/DonAcc_PreBleach	no	728.523	20.759	1	255	15123.7	3200951	Donor	Pre
122	HT29-N2 abFRET Control - Fixed MetOH - GFP.Stx2-Tspan8mScarlet.lif_05.tif:c:2/2 - FRET_AB 008/DonAcc_PreBleach	no	728.523	48.021	1	255	34984.4	7404499	Acceptor	Pre
123	HT29-N2 abFRET Control - Fixed MetOH - GFP.Stx2-Tspan8mScarlet.lif_05.tif:c:1/2 - FRET_AB 008/DonAcc_PostBleach	no	728.523	20.906	1	255	15230.2	3223491	Donor	Post
124	HT29-N2 abFRET Control - Fixed MetOH - GFP.Stx2-Tspan8mScarlet.lif_05.tif:c:2/2 - FRET_AB 008/DonAcc_PostBleach	no	728.523	47.873	1	255	34876.5	7381674	Acceptor	Post
125	HT29-N2 abFRET Control - Fixed MetOH - GFP.Stx2-Tspan8mScarlet.lif_06.tif:c:1/2 - FRET_AB 010/DonAcc_PreBleach	no	668.33	20.302	1	229	13568.6	2871820	Donor	Pre
126	HT29-N2 abFRET Control - Fixed MetOH - GFP.Stx2-Tspan8mScarlet.lif_06.tif:c:2/2 - FRET_AB 010/DonAcc_PreBleach	no	668.33	24.721	1	242	16521.7	3496844	Acceptor	Pre
127	HT29-N2 abFRET Control - Fixed MetOH - GFP.Stx2-Tspan8mScarlet.lif_06.tif:c:1/2 - FRET_AB 010/DonAcc_PostBleach	no	668.33	20.282	1	239	13555.2	2868985	Donor	Post
128	HT29-N2 abFRET Control - Fixed MetOH - GFP.Stx2-Tspan8mScarlet.lif_06.tif:c:2/2 - FRET_AB 010/DonAcc_PostBleach	no	668.33	24.68	1	229	16494.5	3491091	Acceptor	Post
129	HT29-N2 abFRET Control - Fixed MetOH - GFP.Stx2-Tspan8mScarlet.lif_07.tif:c:1/2 - FRET_AB 012/DonAcc_PreBleach	no	1070.58	21.192	1	148	22687.3	4801798	Donor	Pre
130	HT29-N2 abFRET Control - Fixed MetOH - GFP.Stx2-Tspan8mScarlet.lif_07.tif:c:2/2 - FRET_AB 012/DonAcc_PreBleach	no	1070.58	31.527	1	255	33751.8	7143614	Acceptor	Pre
131	HT29-N2 abFRET Control - Fixed MetOH - GFP.Stx2-Tspan8mScarlet.lif_07.tif:c:1/2 - FRET_AB 012/DonAcc_PostBleach	no	1070.58	21.24	1	139	22739	4812738	Donor	Post
132	HT29-N2 abFRET Control - Fixed MetOH - GFP.Stx2-Tspan8mScarlet.lif_07.tif:c:2/2 - FRET_AB 012/DonAcc_PostBleach	no	1070.58	31.026	1	255	33215.9	7030197	Acceptor	Post
133	HT29-N2 abFRET Control - Fixed MetOH - GFP.Stx2-Tspan8mScarlet.lif_08.tif:c:1/2 - FRET_AB 014/DonAcc_PreBleach	no	1432.83	35.022	1	255	50180.8	10620836	Donor	Pre
134	HT29-N2 abFRET Control - Fixed MetOH - GFP.Stx2-Tspan8mScarlet.lif_08.tif:c:2/2 - FRET_AB 014/DonAcc_PreBleach	no	1432.83	28.201	1	224	40407.2	8552241	Acceptor	Pre
135	HT29-N2 abFRET Control - Fixed MetOH - GFP.Stx2-Tspan8mScarlet.lif_08.tif:c:1/2 - FRET_AB 014/DonAcc_PostBleach	no	1432.83	34.865	1	246	49955.7	10573194	Donor	Post
136	HT29-N2 abFRET Control - Fixed MetOH - GFP.Stx2-Tspan8mScarlet.lif_08.tif:c:2/2 - FRET_AB 014/DonAcc_PostBleach	no	1432.83	28.002	1	203	40121.7	8491818	Acceptor	Post
137	HT29-N2 abFRET Control - Fixed MetOH - GFP.Stx2-Tspan8mScarlet.lif_09.tif:c:1/2 - FRET_AB 016/DonAcc_PreBleach	no	633.04	37.187	1	244	23541	4982487	Donor	Pre
138	HT29-N2 abFRET Control - Fixed MetOH - GFP.Stx2-Tspan8mScarlet.lif_09.tif:c:2/2 - FRET_AB 016/DonAcc_PreBleach	no	633.04	30.31	1	179	19187.7	4061100	Acceptor	Pre
139	HT29-N2 abFRET Control - Fixed MetOH - GFP.Stx2-Tspan8mScarlet.lif_09.tif:c:1/2 - FRET_AB 016/DonAcc_PostBleach	no	633.04	36.933	1	241	23379.9	4948387	Donor	Post
140	HT29-N2 abFRET Control - Fixed MetOH - GFP.Stx2-Tspan8mScarlet.lif_09.tif:c:2/2 - FRET_AB 016/DonAcc_PostBleach	no	633.04	30.078	1	177	19040.6	4029967	Acceptor	Post

[truncated: 23 more sheets: Figure 5c and f, Figure 5g, Figure 5h, Figure 5i, Figure 5j, Figure 6b, Figure 6d, Figure 6e, Figure 6f, Figure 6g, Figure 6h, Figure 6i, Figure 6j, Figure 6k, Figure 6l, Figure 6m, Figure 7b, Figure 7d, Figure 7e, Figure 7f …]
